# Supplementary material for: Effects of maternal immune activation in porcine transcript isoforms of neuropeptide and receptor genes
Source: J Integr Neurosci. Author manuscript; Available in PMC 2021 May 7. (PMC8103820; doi:10.31083/j.jin.2021.01.332)
Supplement: Supplementary Table 1 [file NIHMS1693539-supplement-Supplementary_Table_1.xlsx]

## Sheet: southey_MIA_suptable_revised
Type: neuropeptide (Neurop), prohormone receptor (Recep) or Connecting pathway gene (Connect)	Gene Symbol	NCB Accession Number	NCB GeneID	Transcript Isoform Name	Number of Control pigs with non-zero counts in the hippocampus	Number of MIA pigs with non-zero counts in the hippocampus	Ln difference between Control and MIA pigs in the hippocampus	Standard Error of the difference between Control and MIA pigs in the hippocampus	P-Value of the difference between Control and MIA pigs in the hippocampus	Number of Control pigs with non-zero counts in the amygdala	Number of MIA pigs with non-zero counts in the amygdala	Ln difference between Control and MIA pigs in the amygdala	Standard Error of the difference between Control and MIA pigs in the amygdala	P-Value of the difference between Control and MIA pigs in the amygdala
Recep	ADCYAP1R1	NM_001199808.1	100511793	ADCYAP receptor type I	13	14	-0.779838	1.07343	0.467538	5	6	-0.977705	1.43873	0.496784
Recep	ADCYAP1R1	XM_021078469.1	100511793	ADCYAP receptor type I, transcript variant X1	25	23	-0.217279	0.310014	0.483385	13	10	-0.147454	0.35593	0.678671
Recep	ADCYAP1R1	XM_021078470.1	100511793	ADCYAP receptor type I, transcript variant X2	7	11	0.129441	1.18577	0.913074	6	8	-0.744787	0.846165	0.378756
Recep	ADCYAP1R1	XM_021078471.1	100511793	ADCYAP receptor type I, transcript variant X3	24	21	3.46801	0.674419	2.71506e-07	12	10	0.155279	0.648653	0.810806
Recep	ADCYAP1R1	XM_021078472.1	100511793	ADCYAP receptor type I, transcript variant X4	24	23	-0.277507	0.394006	0.481232	13	11	-0.131214	0.20207	0.516112
Recep	ADCYAP1R1	XM_021078474.1	100511793	ADCYAP receptor type I, transcript variant X5	17	20	-0.877109	0.700388	0.210454	11	10	-0.433488	0.548354	0.429221
Recep	ADCYAP1R1	XM_021078475.1	100511793	ADCYAP receptor type I, transcript variant X6	23	21	0.0685744	0.646198	0.915487	13	11	0.226922	0.318932	0.476772
Recep	ADCYAP1R1	XM_021078476.1	100511793	ADCYAP receptor type I, transcript variant X7	25	23	0.0228744	0.15295	0.881116	13	11	-0.115352	0.130788	0.37779
Recep	ADCYAP1R1	XM_021078477.1	100511793	ADCYAP receptor type I, transcript variant X8	25	23	-0.543939	0.323482	0.0926634	13	11	-0.23994	0.214674	0.263696
Recep	APLNR	XM_021082015.1	110258749	apelin receptor	25	23	0.131351	0.191636	0.49308	13	11	-0.354091	0.291819	0.22498
Recep	AVPR1A	XM_003481648.4	100525342	arginine vasopressin receptor 1A	25	23	-0.19864	0.206764	0.336699	13	11	-0.0733668	0.151615	0.628455
Recep	AVPR1B	XM_003130445.3	100517909	arginine vasopressin receptor 1B	23	23	-0.515859	0.256914	0.0446531	13	11	1.24559	0.421341	0.00311393
Recep	AVPR2	NM_214232.1	397462	arginine vasopressin receptor 2	23	23	0.0452941	0.33379	0.892061	8	8	0.0344965	0.446355	0.938397
Recep	AVPR2	XM_013986509.2	397462	arginine vasopressin receptor 2, transcript variant X1	2	4	-0.120579	2.10291	0.954275	2	0	27.074	0
Recep	CALCR	NM_214354.2	397638	calcitonin receptor	4	0	23.9333	18028.3	0.998941	0	0	-0.619423	3.00759e+07	1
Recep	CALCR	XM_021102242.1	397638	calcitonin receptor, transcript variant X1	25	23	-0.30994	0.333518	0.352731	13	11	-0.127032	0.323917	0.694928
Recep	CALCR	XM_021102244.1	397638	calcitonin receptor, transcript variant X2	20	22	-0.386606	0.503012	0.442141	11	11	0.230911	0.545203	0.671907
Recep	CALCR	XM_021102245.1	397638	calcitonin receptor, transcript variant X3	4	3	0.228379	1.22335	0.851909	2	5	-2.01414	1.282	0.11616
Recep	CALCRL	NM_214095.1	397172	calcitonin receptor like receptor	6	4	12.6518	1.79992	2.07858e-12	0	0	-0.619423	3.00759e+07	1
Recep	CALCRL	XM_005672014.3	397172	calcitonin receptor like receptor, transcript variant X2	22	20	-0.399759	0.585363	0.494654	12	10	0.0859266	0.429021	0.841258
Recep	CALCRL	XM_005672015.3	397172	calcitonin receptor like receptor, transcript variant X3	24	22	-1.05053	0.486341	0.0307681	13	11	-0.118872	0.488625	0.807789
Recep	CALCRL	XM_013984331.2	397172	calcitonin receptor like receptor, transcript variant X1	21	20	-1.36255	0.623203	0.0287885	13	11	0.584917	0.676425	0.387193
Recep	CALCRL	XM_021074680.1	397172	calcitonin receptor like receptor, transcript variant X4	18	19	-0.697321	0.700935	0.319812	13	11	0.137674	0.673026	0.837916
Recep	CCKAR	XM_003356886.4	100623128	cholecystokinin A receptor, transcript variant X3	25	23	-0.507298	0.259065	0.0502081	13	10	-0.33238	0.326146	0.308149
Recep	CCKAR	XM_013978565.2	100623128	cholecystokinin A receptor, transcript variant X1	0	0	-0.619423	3.00759e+07	1	0	1	-17.6443	808354	0.999983
Recep	CCKAR	XM_021101082.1	100623128	cholecystokinin A receptor, transcript variant X2	0	3	-26.9292	93480.8	0.99977	2	0	26.914	0
Recep	CCKAR	XM_021101083.1	100623128	cholecystokinin A receptor, transcript variant X4	1	1	7.80671	2485.37	0.997494	1	1	-0.317344	2635.46	0.999904
Recep	CCKAR	XM_021101084.1	100623128	cholecystokinin A receptor, transcript variant X5	1	1	14.1434	0		1	1	0.456434	2.29633	0.842445
Recep	CCKBR	XM_021062350.1	100625698	cholecystokinin B receptor	25	23	-0.152986	0.146452	0.296201	13	11	-0.0917694	0.238755	0.700707
Recep	CRHBP	NM_001195332.1	100337682	corticotropin releasing hormone binding protein	25	23	-0.292995	0.306874	0.339692	12	11	0.0859859	0.264857	0.745446
Recep	CRHBP	XM_021077443.1	100337682	corticotropin releasing hormone binding protein, transcript variant X1	12	15	-0.154925	0.954796	0.871101	7	5	12.1571	0.795532	1.01268e-52
Recep	CRHBP	XR_002339869.1	100337682	corticotropin releasing hormone binding protein, transcript variant X2	25	23	-0.277074	0.256735	0.28049	13	11	0.083569	0.173477	0.629999
Recep	CRHR1	NM_001144110.1	397426	corticotropin releasing hormone receptor 1	25	23	-0.580333	0.297425	0.0510346	13	11	0.00195597	0.213195	0.99268
Recep	CRHR1	XM_021066246.1	397426	corticotropin releasing hormone receptor 1, transcript variant X1	25	23	-0.183791	0.19465	0.34506	13	11	-0.126729	0.118357	0.284287
Recep	CRHR2	NM_001144118.1	100240719	corticotropin releasing hormone receptor 2	16	18	-0.932814	0.492261	0.0580978	11	9	-0.17741	0.465535	0.703138
Recep	CRHR2	XM_021078456.1	100240719	corticotropin releasing hormone receptor 2, transcript variant X1	24	21	-0.740699	0.559927	0.185885	11	11	-0.0489801	0.506949	0.92303
Recep	CRHR2	XM_021078457.1	100240719	corticotropin releasing hormone receptor 2, transcript variant X2	12	8	1.04529	1.00139	0.296558	4	3	-1.43994	1.36858	0.292734
Recep	CRHR2	XM_021078458.1	100240719	corticotropin releasing hormone receptor 2, transcript variant X3	19	17	-1.05635	0.651913	0.105148	13	11	0.0789609	0.225082	0.725731
Recep	CRHR2	XM_021078459.1	100240719	corticotropin releasing hormone receptor 2, transcript variant X4	0	7	-27.2973	108124	0.999799	3	3	-1.26686	1.44369	0.380207
Recep	EDNRA	NM_214229.1	397457	endothelin receptor type A	19	11	0.908407	0.612975	0.13835	10	6	0.978852	0.591886	0.0981713
Recep	EDNRA	XM_021100475.1	397457	endothelin receptor type A, transcript variant X1	22	23	-0.232663	0.374331	0.534243	13	11	-0.0896075	0.23643	0.704686
Recep	EDNRA	XM_021100476.1	397457	endothelin receptor type A, transcript variant X2	15	19	-0.65762	0.727154	0.365797	13	10	0.074252	0.388554	0.848449
Recep	EDNRB	NM_001038002.1	414911	endothelin receptor type B	18	15	-0.621314	0.60097	0.301206	11	8	-0.225511	0.452636	0.618332
Recep	EDNRB	XM_005668476.3	414911	endothelin receptor type B, transcript variant X1	25	23	-0.351493	0.213945	0.100401	13	11	-0.127486	0.124079	0.304207
Recep	GALR1	XM_003480426.4	100736969	galanin receptor 1, transcript variant X1	25	23	-0.377163	0.318608	0.236499	13	11	0.0725009	0.175228	0.679056
Recep	GALR1	XM_005659812.3	100736969	galanin receptor 1, transcript variant X2	18	17	0.741097	0.548156	0.176381	10	6	0.906481	0.535973	0.0907831
Recep	GALR2	XM_021066605.1	100623909	galanin receptor 2	25	23	0.20763	0.142478	0.145041	13	11	0.0573878	0.147065	0.696375
Recep	GALR3	XM_003355348.4	100623444	galanin receptor 3	25	23	0.265751	0.148162	0.0728689	13	11	-0.0659288	0.130728	0.614036
Recep	GCGR	XM_021066441.1	110255938	glucagon receptor, transcript variant X1	3	1	14.0614	0		0	1	-14.2493	631768	0.999982
Recep	GCGR	XM_021066442.1	110255938	glucagon receptor, transcript variant X2	6	10	0.642694	0.982057	0.512831	4	2	1.22581	1.11531	0.271736
Recep	GCGR	XM_021066443.1	110255938	glucagon receptor, transcript variant X3	3	6	12.4939	1.81973	6.61228e-12	3	4	-13.5062	1.07205	2.15216e-36
Recep	GCGR	XM_021066444.1	110255938	glucagon receptor, transcript variant X4	7	6	-1.55453	0.984865	0.11447	2	3	-0.279808	1.08704	0.796867
Recep	GCGR	XM_021066445.1	110255938	glucagon receptor, transcript variant X5	18	18	-0.53368	0.395252	0.176943	10	7	-0.422368	0.523012	0.419339
Recep	GCGR	XM_021066446.1	110255938	glucagon receptor, transcript variant X6	3	8	-0.575242	1.16644	0.621899	1	3	-13.6183	2.15365	2.55972e-10
Recep	GCGR	XM_021066447.1	110255938	glucagon receptor, transcript variant X7	9	8	0.930376	0.814485	0.253334	4	5	-13.5355	214238	0.99995
Recep	GCGR	XM_021066448.1	110255938	glucagon receptor, transcript variant X8	4	9	-1.28503	0.904381	0.155347	6	2	14.6725	1.08387	9.43664e-42
Recep	GHRHR	NM_214035.2	397100	growth hormone releasing hormone receptor	17	18	-0.371649	0.495768	0.45347	12	10	1.45544	0.506656	0.0040707
Recep	GHRHR	XM_021078506.1	397100	growth hormone releasing hormone receptor, transcript variant X1	0	1	-15.5643	957034	0.999987	6	1	14.0485	1.71168	2.26026e-16
Recep	GHRHR	XM_021078507.1	397100	growth hormone releasing hormone receptor, transcript variant X2	6	1	26.5408	0		3	4	0.88687	1.10284	0.421299
Recep	GIPR	XM_021094578.1	100626628	gastric inhibitory polypeptide receptor, transcript variant X1	6	7	-0.972244	1.05543	0.356954	3	4	-0.963639	1.27024	0.448076
Recep	GIPR	XM_021094579.1	100626628	gastric inhibitory polypeptide receptor, transcript variant X2	25	19	1.10388	0.355325	0.00189196	13	10	0.0499434	0.365058	0.891181
Recep	GIPR	XM_021094580.1	100626628	gastric inhibitory polypeptide receptor, transcript variant X3	9	10	0.0871766	0.884296	0.921469	3	3	-0.220916	1.01156	0.827123
Recep	GLP1R	NM_001256594.1	100154059	glucagon like peptide 1 receptor	14	14	-1.55842	0.557345	0.00517147	7	6	1.00347	0.692666	0.147421
Recep	GLP2R	NM_001246266.1	100515966	glucagon like peptide 2 receptor	18	11	0.810529	0.519355	0.118608	10	4	0.289909	0.586285	0.620964
Recep	GLP2R	XM_021066115.1	100515966	glucagon like peptide 2 receptor, transcript variant X1	25	23	-0.0724974	0.229992	0.752597	13	11	-0.0116354	0.247035	0.962433
Recep	GLP2R	XM_021066116.1	100515966	glucagon like peptide 2 receptor, transcript variant X2	19	21	-0.714931	0.553335	0.196343	13	10	-0.284719	0.338466	0.400235
Recep	GLP2R	XM_021066117.1	100515966	glucagon like peptide 2 receptor, transcript variant X3	12	16	-0.740802	0.439915	0.0921878	1	3	-13.483	1.5983	3.28835e-17
Recep	GNRHR	NM_214273.1	397515	gonadotropin releasing hormone receptor	0	1	-6.9643	597.049	0.990693	2	3	1.4656	1.459	0.315128
Recep	GNRHR	XM_005666725.3	397515	gonadotropin releasing hormone receptor, transcript variant X1	25	23	-0.278317	0.175008	0.111766	13	11	0.781608	0.329406	0.0176546
Recep	GNRHR2	NM_001001639.2	414423	gonadotropin-releasing hormone (type 2) receptor 2	19	23	-0.509624	0.306123	0.095959	12	11	-0.607439	0.214816	0.00468805
Recep	GNRHR2	XM_021088735.1	414423	gonadotropin-releasing hormone (type 2) receptor 2, transcript variant X1	25	23	-0.144998	0.161548	0.369425	13	11	-0.0360437	0.124875	0.772859
Recep	GNRHR2	XM_021088736.1	414423	gonadotropin-releasing hormone (type 2) receptor 2, transcript variant X2	25	23	0.112209	0.106827	0.293544	13	11	0.133028	0.105314	0.206536
Recep	GPR182	XM_003126290.4	100512467	G protein-coupled receptor 182, transcript variant X1	14	17	-0.336472	0.439582	0.444012	11	7	1.09103	0.506243	0.0311506
Recep	GPR182	XM_021091820.1	100512467	G protein-coupled receptor 182, transcript variant X2	11	12	-1.4542	0.68336	0.0333366	6	4	0.178337	0.612372	0.77088
Recep	HCRTR1	NM_001043346.1	387287	hypocretin receptor 1	25	23	0.273992	0.321554	0.394165	13	11	0.0527722	0.224935	0.814511
Recep	HCRTR2	NM_001129951.1	397428	hypocretin receptor 2	25	23	-0.333095	0.289072	0.249201	13	11	0.292021	0.182455	0.109484
Recep	IGF1R	NM_214172.1	397350	insulin like growth factor 1 receptor	25	23	-0.0448876	0.310554	0.885074	13	11	-0.0377033	0.317821	0.905568
Recep	IGF1R	XM_021082915.1	397350	insulin like growth factor 1 receptor, transcript variant X1	25	23	-0.0433544	0.151733	0.775086	13	11	-0.149343	0.12463	0.230805
Recep	IGF1R	XM_021082918.1	397350	insulin like growth factor 1 receptor, transcript variant X2	19	14	0.299335	0.49604	0.54621	7	6	-0.0104838	0.795146	0.98948
Recep	IGF1R	XM_021082920.1	397350	insulin like growth factor 1 receptor, transcript variant X3	23	23	-0.752135	0.356451	0.0348528	13	11	-0.103587	0.185381	0.576313
Recep	IGF2R	NM_001244473.1	397214	insulin like growth factor 2 receptor	25	23	-0.22271	0.220817	0.31318	13	11	-0.118141	0.178199	0.507347
Recep	INSR	XM_021083940.1	396755	insulin receptor, transcript variant X1	20	17	0.0265783	0.804395	0.973642	11	11	-0.256107	0.681773	0.707178
Recep	INSR	XM_021083941.1	396755	insulin receptor, transcript variant X2	19	16	0.902497	0.677264	0.182675	7	11	0.713558	0.616684	0.247236
Recep	INSR	XM_021083942.1	396755	insulin receptor, transcript variant X3	25	23	-0.137893	0.28015	0.62257	13	11	-0.141928	0.0957558	0.138291
Recep	INSR	XM_021083943.1	396755	insulin receptor, transcript variant X4	25	23	0.469964	0.345535	0.173797	13	11	0.248618	0.367002	0.498134
Recep	KDR	XM_003128987.6	397311	kinase insert domain receptor, transcript variant X2	25	23	-0.232269	0.166964	0.164185	13	11	-0.124899	0.173687	0.472076
Recep	KDR	XM_013997943.2	397311	kinase insert domain receptor, transcript variant X1	25	23	-0.112966	0.187513	0.546876	13	11	-0.124454	0.132966	0.349282
Recep	KISS1R	NM_001044624.2	733704	KISS1 receptor	24	23	-0.155161	0.181098	0.391568	13	11	-0.0508436	0.113604	0.654478
Recep	MC1R	NM_001008690.1	494018	melanocortin 1 receptor	13	8	0.458145	0.635238	0.470775	8	5	12.7093	0.626614	1.83565e-91
Recep	MC2R	XM_003482032.4	100739231	melanocortin 2 receptor	24	20	0.225993	0.226227	0.317812	13	9	0.440202	0.250399	0.0787477
Recep	MC3R	NM_001123137.1	100141404	melanocortin 3 receptor	12	17	-1.04005	0.517873	0.0446104	7	5	0.481405	0.578534	0.405345
Recep	MC4R	NM_214173.1	397359	melanocortin 4 receptor	24	23	-0.796683	0.474267	0.0929923	13	11	-0.250492	0.241644	0.299914
Recep	MC5R	XM_021097606.1	100622278	melanocortin 5 receptor	23	22	-0.181042	0.336043	0.590061	11	10	0.14407	0.297787	0.628526
Recep	MCHR1	NM_001008684.1	397295	melanin concentrating hormone receptor 1	24	23	-0.193815	0.247232	0.433075	13	11	0.254203	0.187362	0.174863
Recep	MCHR1	XM_013997494.2	397295	melanin concentrating hormone receptor 1, transcript variant X1	25	23	-0.0752	0.242031	0.756025	13	11	0.00867847	0.209132	0.966899
Recep	MCHR1	XM_013997495.2	397295	melanin concentrating hormone receptor 1, transcript variant X2	24	23	-0.148031	0.259865	0.568918	13	11	0.310758	0.225876	0.168888
Recep	MCHR1	XM_021091137.1	397295	melanin concentrating hormone receptor 1, transcript variant X3	25	23	0.125825	0.153924	0.413674	13	11	-0.0531407	0.197429	0.787804
Recep	MCHR2	NM_001044609.1	733682	melanin concentrating hormone receptor 2	1	6	-7.74806	692.358	0.991071	7	6	-0.168236	0.502358	0.737706
Recep	MLNR	XM_003357839.4	100620836	motilin receptor	4	5	-12.9138	121274	0.999915	2	4	-0.972955	0.843458	0.248692
Recep	MRGPRX2	XM_013994496.2	100736830	MAS related GPR family member X2	17	20	-0.909038	0.345534	0.00851777	10	8	0.0780021	0.379917	0.837327
Recep	NMBR	NM_001128489.1	100169653	neuromedin B receptor	18	18	-0.297823	0.539719	0.581078	11	11	-0.144362	0.360792	0.689064
Recep	NMBR	XM_021063332.1	100169653	neuromedin B receptor, transcript variant X1	18	20	-0.490901	0.643797	0.445757	12	10	-0.315067	0.321222	0.326672
Recep	NMUR1	NM_001315714.1	100520336	neuromedin U receptor 1	2	3	-12.3614	1.34664	4.33463e-20	0	1	-14.0605	932107	0.999988
Recep	NMUR1	XM_021074617.1	100520336	neuromedin U receptor 1, transcript variant X1	25	23	-0.213593	0.276312	0.439513	13	11	-0.0410381	0.246181	0.867607
Recep	NMUR2	NM_001315615.1	100217382	neuromedin U receptor 2	20	23	0.52473	0.388826	0.177169	12	11	0.159166	0.368444	0.665744
Recep	NPBWR1	XM_003355060.4	100628123	neuropeptides B and W receptor 1	23	22	0.500187	0.330072	0.129674	13	11	-0.0168424	0.244183	0.94501
Recep	NPBWR2	XM_021077700.1	110257396	neuropeptides B and W receptor 2	22	17	-0.350832	0.466932	0.452439	12	11	0.342018	0.277635	0.217988
Recep	NPFFR1	NM_001206457.1	100154351	neuropeptide FF receptor 1	22	21	0.144319	0.329306	0.661203	13	10	-0.308343	0.235215	0.189892
Recep	NPFFR2	XM_021101419.1	100524634	neuropeptide FF receptor 2, transcript variant X1	5	12	-1.16924	0.980039	0.23285	5	3	0.610836	0.987653	0.536264
Recep	NPFFR2	XM_021101420.1	100524634	neuropeptide FF receptor 2, transcript variant X2	25	22	-0.414325	0.262337	0.114253	13	11	0.0276559	0.25825	0.914718
Recep	NPFFR2	XM_021101421.1	100524634	neuropeptide FF receptor 2, transcript variant X3	20	21	0.454028	0.397395	0.253242	11	10	-0.2204	0.35134	0.530454
Recep	NPFFR2	XM_021101422.1	100524634	neuropeptide FF receptor 2, transcript variant X4	10	16	-0.383087	0.903415	0.671534	7	7	-0.309356	0.697507	0.657392
Recep	NPR1	XM_021089806.1	100153508	natriuretic peptide receptor 1	25	23	0.278795	0.159259	0.0800187	13	11	0.153556	0.128084	0.230577
Recep	NPR2	NM_001244322.1	100512698	natriuretic peptide receptor 2	24	23	-0.0249702	0.521549	0.961814	13	11	-0.0776921	0.262799	0.76751
Recep	NPR2	XM_005660201.3	100512698	natriuretic peptide receptor 2, transcript variant X1	24	23	-0.209729	0.336689	0.53334	13	11	-0.176922	0.396319	0.655299
Recep	NPR2	XM_005660202.3	100512698	natriuretic peptide receptor 2, transcript variant X2	20	19	0.0138648	0.436424	0.974656	11	11	-0.360555	0.387569	0.352216
Recep	NPR2	XM_005660203.3	100512698	natriuretic peptide receptor 2, transcript variant X3	25	23	-0.0890436	0.167341	0.594651	13	11	-0.156872	0.142065	0.269495
Recep	NPR3	XM_021077059.1	100626363	natriuretic peptide receptor 3, transcript variant X1	25	22	-0.441709	0.486793	0.364203	13	11	0.749596	0.307606	0.0148151
Recep	NPR3	XM_021077060.1	100626363	natriuretic peptide receptor 3, transcript variant X2	24	23	-0.544971	0.463263	0.239444	10	10	-0.543661	0.596326	0.361935
Recep	NPR3	XM_021077061.1	100626363	natriuretic peptide receptor 3, transcript variant X3	2	3	-0.0488483	226459	1	1	0	14.0603	749106	0.999985
Recep	NPSR1	XM_021079326.1	100217399	neuropeptide S receptor 1	20	17	-2.36689	0.64718	0.000254945	13	11	-0.101094	0.287941	0.72552
Recep	NPY1R	NM_214288.1	397547	neuropeptide Y receptor Y1	1	1	-14.0605	932107	0.999988	0	0	-0.619423	3.00759e+07	1
Recep	NPY1R	XM_005666676.3	397547	neuropeptide Y receptor Y1, transcript variant X1	25	23	-0.490092	0.292342	0.0936533	13	11	-0.0823638	0.283468	0.771389
Recep	NPY1R	XM_005666677.3	397547	neuropeptide Y receptor Y1, transcript variant X2	25	23	-0.279841	0.159723	0.079767	13	11	-0.295387	0.153007	0.05354
Recep	NPY2R	NM_214150.1	397291	neuropeptide Y receptor Y2	2	9	-14.9286	1.50772	4.10355e-23	1	4	-13.6569	104095	0.999895
Recep	NPY2R	XM_005666792.3	397291	neuropeptide Y receptor Y2, transcript variant X1	24	23	0.115352	0.450898	0.798085	13	10	-0.0372803	0.254932	0.883735
Recep	NPY4R	NM_214243.1	397475	pancreatic polypeptide receptor 1	1	6	-13.2197	116448	0.999909	1	2	-0.773092	1.29964	0.551943
Recep	NPY4R	XM_013981691.2	397475	pancreatic polypeptide receptor 1, transcript variant X1	23	22	-0.549518	0.396171	0.165419	12	11	-0.00238663	0.329552	0.994222
Recep	NPY5R	XM_003129011.4	100517770	neuropeptide Y receptor Y5, transcript variant X1	25	23	-0.313367	0.163045	0.0546095	13	11	-0.11924	0.136176	0.38123
Recep	NPY5R	XR_002346654.1	100517770	neuropeptide Y receptor Y5, transcript variant X2	25	23	-0.559808	0.207951	0.00710204	13	11	-0.116436	0.140956	0.408776
Recep	NPY6R	XM_021084799.1	100517462	neuropeptide Y receptor type 6-like	1	3	-0.0973915	1019.89	0.999924	1	1	0.182072	339633	1
Recep	NTSR1	XM_021078238.1	110257490	neurotensin receptor 1	25	23	-0.437977	0.222982	0.0495087	13	11	-0.0947894	0.262948	0.718483
Recep	NTSR2	XM_021087826.1	100620275	neurotensin receptor 2	25	23	0.280742	0.0875784	0.00134777	13	11	0.0439367	0.114422	0.700987
Recep	OLR1	NM_213805.1	396724	oxidized low density lipoprotein receptor 1	23	22	-1.36817	0.344648	7.19445e-05	13	10	-1.12095	0.382674	0.0033978
Recep	OPRD1	XM_003356260.5	397216	opioid receptor delta 1, transcript variant X1	18	20	-0.924197	0.514007	0.0721732	9	9	-0.612618	0.590456	0.299487
Recep	OPRD1	XM_013999083.2	397216	opioid receptor delta 1, transcript variant X2	18	20	-0.488734	0.708822	0.490508	10	9	0.976811	0.538328	0.0695965
Recep	OPRK1	XM_003355059.5	100152118	opioid receptor kappa 1	25	23	-0.364746	0.228523	0.110467	13	11	-0.227299	0.157591	0.14921
Recep	OPRL1	NM_214176.1	397364	opioid related nociceptin receptor 1	25	23	-0.168414	0.177608	0.343009	13	11	-0.0231085	0.122793	0.850727
Recep	OPRM1	NM_001001538.1	396802	opioid receptor mu 1	22	23	-0.297722	0.350936	0.396235	13	11	-0.0204938	0.353745	0.953801
Recep	OXTR	NM_214027.1	397092	oxytocin receptor	10	12	-0.104109	0.688005	0.879723	3	4	-13.2343	136439	0.999923
Recep	OXTR	XM_005669742.3	397092	oxytocin receptor, transcript variant X1	25	23	-0.68395	0.266521	0.0102815	13	11	-0.222277	0.155738	0.153507
Recep	PDGFRA	NM_001315756.1	100627123	platelet derived growth factor receptor alpha	25	23	-0.245906	0.221074	0.265999	13	11	-0.176146	0.173632	0.310353
Recep	PDGFRB	XM_021085013.1	102166564	platelet derived growth factor receptor beta, transcript variant X1	25	23	-0.309235	0.290919	0.2878	13	11	-0.160118	0.224587	0.475881
Recep	PDGFRB	XM_021085014.1	102166564	platelet derived growth factor receptor beta, transcript variant X2	25	23	0.144299	0.164409	0.380116	13	11	-0.143661	0.264608	0.587184
Recep	PDGFRL	XM_021077996.1	100736738	platelet derived growth factor receptor like, transcript variant X1	25	23	0.0815689	0.156988	0.603352	13	11	0.0310952	0.173382	0.857667
Recep	PDGFRL	XM_021077998.1	100736738	platelet derived growth factor receptor like, transcript variant X2	21	21	0.246854	0.261803	0.345732	12	10	0.10096	0.326643	0.757257
Recep	PRLHR	NM_001246670.1	100523144	prolactin releasing hormone receptor	6	4	-14.4601	130606	0.999912	2	4	-1.14119	1.16702	0.328141
Recep	PRLHR	XM_005671501.3	100523144	prolactin releasing hormone receptor, transcript variant X1	24	23	-0.708437	0.280684	0.0116039	12	11	-0.0869258	0.347606	0.802533
Recep	PTH1R	NM_214382.1	397675	parathyroid hormone 1 receptor	25	23	0.0891814	0.194708	0.646933	13	11	-0.116722	0.170062	0.492492
Recep	PTH2R	XM_005672143.3	100170146	parathyroid hormone 2 receptor	24	23	-0.341827	0.279637	0.221558	13	11	0.105669	0.217384	0.6269
Recep	QRFPR	XM_013998193.2	100522335	pyroglutamylated RFamide peptide receptor	19	20	-0.930584	0.536911	0.0830566	13	11	-0.318467	0.307613	0.300536
Recep	RXFP1	XM_003356934.4	100623130	relaxin/insulin like family peptide receptor 1, transcript variant X1	7	7	1.77126	1.20306	0.140941	3	1	13.1848	1.67505	3.50977e-15
Recep	RXFP1	XM_005666664.3	100623130	relaxin/insulin like family peptide receptor 1, transcript variant X2	7	12	-12.7428	17866.7	0.999431	8	2	1.54358	0.937183	0.0995496
Recep	RXFP1	XM_005666665.3	100623130	relaxin/insulin like family peptide receptor 1, transcript variant X12	19	19	-0.586554	0.620313	0.344365	9	10	-0.63559	0.453159	0.160743
Recep	RXFP1	XM_013978690.2	100623130	relaxin/insulin like family peptide receptor 1, transcript variant X4	14	15	-1.00589	1.05755	0.34153	4	7	-0.387489	0.946323	0.682196
Recep	RXFP1	XM_013978691.2	100623130	relaxin/insulin like family peptide receptor 1, transcript variant X13	9	13	-0.245074	0.865403	0.777031	5	4	0.88903	1.02443	0.385487
Recep	RXFP1	XM_013978692.2	100623130	relaxin/insulin like family peptide receptor 1, transcript variant X14	12	12	-0.302622	0.710962	0.670362	3	7	-0.744576	0.934782	0.425728
Recep	RXFP1	XM_021101289.1	100623130	relaxin/insulin like family peptide receptor 1, transcript variant X3	11	10	-1.69127	1.07194	0.114618	10	6	0.00425867	0.741096	0.995415
Recep	RXFP1	XM_021101290.1	100623130	relaxin/insulin like family peptide receptor 1, transcript variant X5	9	14	-0.896169	1.24845	0.472865	6	7	-0.268571	0.807158	0.739333
Recep	RXFP1	XM_021101291.1	100623130	relaxin/insulin like family peptide receptor 1, transcript variant X6	3	6	-26.8129	106724	0.9998	1	1	-0.195631	2.62206	0.940525
Recep	RXFP1	XM_021101292.1	100623130	relaxin/insulin like family peptide receptor 1, transcript variant X7	5	6	-0.858249	1.73049	0.619925	2	1	14.1906	2.24836	2.7626e-10
Recep	RXFP1	XM_021101293.1	100623130	relaxin/insulin like family peptide receptor 1, transcript variant X8	10	12	-2.11301	1.09524	0.0536985	8	8	0.50218	0.690253	0.466901
Recep	RXFP1	XM_021101294.1	100623130	relaxin/insulin like family peptide receptor 1, transcript variant X9	12	14	-0.646811	1.03011	0.530066	7	4	0.190574	0.937601	0.838934
Recep	RXFP1	XM_021101295.1	100623130	relaxin/insulin like family peptide receptor 1, transcript variant X10	1	5	-28.4031	393736	0.999942	1	0	14.4324	823933	0.999986
Recep	RXFP1	XM_021101296.1	100623130	relaxin/insulin like family peptide receptor 1, transcript variant X11	9	7	-11.7655	81094.8	0.999884	4	3	1.16084	1.34715	0.388852
Recep	RXFP1	XM_021101297.1	100623130	relaxin/insulin like family peptide receptor 1, transcript variant X15	6	4	12.2961	2.83853	1.47846e-05	0	2	-27.7119	196445	0.999887
Recep	RXFP1	XM_021101298.1	100623130	relaxin/insulin like family peptide receptor 1, transcript variant X16	25	23	-0.715373	0.302902	0.0181898	13	11	-0.344425	0.218857	0.115546
Recep	RXFP2	XM_021065555.1	102160691	relaxin/insulin like family peptide receptor 2, transcript variant X1	2	4	10.2072	17756.8	0.999541	3	5	-1.40721	1.05514	0.182312
Recep	RXFP2	XM_021065556.1	102160691	relaxin/insulin like family peptide receptor 2, transcript variant X2	1	3	-1.04868	520276	0.999998	1	1	0.486455	344388	0.999999
Recep	SCTR	NM_001204902.1	100521045	secretin receptor	4	4	8.26241	1323.71	0.99502	1	0	13.6626	841004	0.999987
Recep	SCTR	XM_021074618.1	100521045	secretin receptor, transcript variant X1	1	0	-0.619423	3.00759e+07	1	1	1	-0.843058	278700	0.999998
Recep	SLC40A1	XM_003483701.4	100737517	solute carrier family 40 member 1, transcript variant X1	25	23	-0.311082	0.2176	0.152831	13	11	-0.0280092	0.17331	0.87161
Recep	SLC40A1	XM_013984335.2	100737517	solute carrier family 40 member 1, transcript variant X2	25	23	-0.526784	0.163686	0.00128972	13	11	-0.273121	0.142272	0.0548939
Recep	SSTR1	NM_001190231.1	397004	somatostatin receptor 1	24	22	-0.357177	0.449611	0.426955	13	11	-0.069882	0.30976	0.821513
Recep	SSTR1	XM_013978119.2	397004	somatostatin receptor 1, transcript variant X1	25	23	-0.499619	0.332883	0.133385	13	11	-0.053486	0.186927	0.774776
Recep	SSTR2	NM_001011694.1	497059	somatostatin receptor 2	2	0	-0.619423	3.00759e+07	1	0	0	-0.619423	3.00759e+07	1
Recep	SSTR2	XM_005668643.3	497059	somatostatin receptor 2, transcript variant X1	25	23	-0.259251	0.183142	0.156902	13	11	-0.0273083	0.190434	0.885974
Recep	SSTR3	NM_001167628.1	396643	somatostatin receptor 3	24	23	-0.0365223	0.328752	0.911542	13	11	-0.139346	0.306333	0.649193
Recep	SSTR3	XM_005663799.3	396643	somatostatin receptor 3, transcript variant X1	25	23	-0.148992	0.278274	0.592363	13	11	0.0262072	0.242677	0.914002
Recep	SSTR3	XM_005663800.3	396643	somatostatin receptor 3, transcript variant X2	25	23	0.460785	0.263116	0.0799011	13	11	-0.000911804	0.294432	0.997529
Recep	SSTR5	NM_001038229.1	396642	somatostatin receptor 5	25	23	0.418044	0.30634	0.172366	13	11	0.440197	0.211741	0.0376227
Recep	TACR1	XM_021087317.1	110259991	tachykinin receptor 1	25	23	-0.279322	0.186024	0.133216	13	11	-0.142897	0.206467	0.488871
Recep	TACR2	XM_001929073.7	100151877	tachykinin receptor 2	2	4	0.16568	1.77678	0.925707	4	3	0.178337	0.829156	0.829703
Recep	TACR3	XM_003482466.4	100521983	tachykinin receptor 3	25	23	-0.206391	0.349138	0.554424	13	11	-0.0136902	0.342336	0.968101
Recep	TRHR	NM_001177488.1	100415777	thyrotropin releasing hormone receptor	20	22	-0.0223019	0.411894	0.95682	11	10	-0.0234215	0.40269	0.953619
Recep	UTS2R	XM_021066354.1	106507947	urotensin 2 receptor, transcript variant X1	20	19	-0.13374	0.346838	0.699795	13	11	0.111572	0.238304	0.639648
Recep	UTS2R	XM_021066355.1	106507947	urotensin 2 receptor, transcript variant X2	0	2	-16.9053	874599	0.999985	1	0	14.0614	0
Recep	VIPR1	NM_214036.1	100155402	vasoactive intestinal peptide receptor 1	24	23	-0.770533	0.398433	0.0531245	13	11	-0.528348	0.318419	0.0970588
Recep	VIPR1	XM_005669395.3	100155402	vasoactive intestinal peptide receptor 1, transcript variant X1	4	6	-13.0551	1.74378	7.06523e-14	7	3	11.9668	1.20102	2.19246e-23
Recep	VIPR1	XM_005669397.3	100155402	vasoactive intestinal peptide receptor 1, transcript variant X5	8	6	12.5088	1.43024	2.21128e-18	7	5	-0.738441	0.950071	0.437012
Recep	VIPR1	XM_013981507.2	100155402	vasoactive intestinal peptide receptor 1, transcript variant X2	0	2	-13.5574	267896	0.99996	1	3	-13.5791	2.28337	2.73154e-09
Recep	VIPR1	XM_013981508.2	100155402	vasoactive intestinal peptide receptor 1, transcript variant X3	2	6	-26.4563	63411.6	0.999667	8	6	12.5649	0.861342	3.36822e-48
Recep	VIPR1	XM_013981510.2	100155402	vasoactive intestinal peptide receptor 1, transcript variant X7	25	23	-0.601107	0.336006	0.0736189	13	11	-0.0741578	0.222182	0.738553
Recep	VIPR1	XM_021068242.1	100155402	vasoactive intestinal peptide receptor 1, transcript variant X4	24	22	-0.353522	0.299997	0.238629	13	11	-0.158362	0.212362	0.455837
Recep	VIPR1	XM_021068243.1	100155402	vasoactive intestinal peptide receptor 1, transcript variant X6	9	9	-0.248451	1.13677	0.826994	9	5	1.40522	0.789281	0.0750149
Recep	VIPR2	NM_001195117.1	100499553	vasoactive intestinal peptide receptor 2	25	23	-0.0485232	0.275915	0.860402	13	11	0.0299034	0.280457	0.915087
Neurop	ADCYAP1	NM_001001544.1	414283	adenylate cyclase activating polypeptide 1	21	21	-0.648941	0.444237	0.144071	11	8	0.264606	0.589366	0.653455
Neurop	ADCYAP1	XM_005665307.3	414283	adenylate cyclase activating polypeptide 1, transcript variant X1	22	23	-1.04418	0.504347	0.0384179	13	11	0.0482792	0.290981	0.868221
Neurop	ADCYAP1	XM_021093591.1	414283	adenylate cyclase activating polypeptide 1, transcript variant X2	24	23	-1.15449	0.379122	0.00232552	13	11	-0.188966	0.268563	0.48167
Neurop	ADM	NM_214107.1	397195	adrenomedullin	25	23	-0.330062	0.221284	0.135809	13	11	-0.193966	0.246576	0.431495
Neurop	ADM2	NM_001206384.1	100517471	adrenomedullin 2	21	22	-0.170156	0.285875	0.551704	13	10	-0.335704	0.310403	0.279471
Neurop	ADM5	NM_001099939.1	100101476	adrenomedullin 5 (putative)	25	23	0.0727124	0.117812	0.537109	13	11	0.03928	0.0878125	0.654647
Neurop	AGRP	NM_001011693.1	397275	agouti related neuropeptide	19	13	1.41555	0.680725	0.0375733	6	3	0.524911	0.684653	0.443271
Neurop	AGRP	XM_021093546.1	397275	agouti related neuropeptide, transcript variant X1	23	16	0.912275	0.360078	0.0112913	3	8	-8.33348	621.651	0.989304
Neurop	APLN	XM_003360446.4	100625006	apelin	25	23	0.267144	0.201779	0.185521	13	11	-0.141724	0.126772	0.263594
Neurop	AUGN	NM_001244729.1	100512958	chromosome 3 C2orf40 homolog	17	18	-0.403512	0.560176	0.471321	10	10	-0.554893	0.530556	0.295621
Neurop	AUGN	XM_021085660.1	100512958	chromosome 3 C2orf40 homolog, transcript variant X1	25	22	-0.481889	0.340469	0.156961	13	11	0.349649	0.220322	0.112515
Neurop	AVP	NM_213952.2	396995	arginine vasopressin	23	19	1.01025	0.381358	0.00807108	12	11	0.129117	0.423081	0.760226
Neurop	CALCB	NM_001102473.1	100124407	calcitonin-related polypeptide beta	7	14	-2.45093	0.724961	0.000722836	13	10	0.403155	0.485453	0.406272
Neurop	CALCB	XM_005661110.3	100124407	calcitonin-related polypeptide beta, transcript variant X1	2	7	-13.8664	1.10913	7.27466e-36	10	8	0.659743	0.455303	0.147332
Neurop	CARTPT	NM_001099925.1	397252	CART prepropeptide	25	23	-0.565009	0.374691	0.131571	13	11	-0.0286531	0.291698	0.921751
Neurop	CCK	NM_214237.2	397468	cholecystokinin	25	23	-0.121747	0.19561	0.53368	13	11	-0.0291927	0.304666	0.923665
Neurop	CCK	XM_005669402.3	397468	cholecystokinin, transcript variant X1	25	23	-0.0199607	0.289357	0.945003	13	11	-0.0711093	0.293684	0.808681
Neurop	CCK	XM_021068544.1	397468	cholecystokinin, transcript variant X2	23	22	-0.527885	0.392788	0.178967	12	11	0.0470546	0.348966	0.892738
Neurop	CHGA	NM_001164005.2	397540	chromogranin A	25	23	0.0748844	0.131666	0.569529	13	11	0.106913	0.202475	0.597476
Neurop	CHGB	NM_214081.2	397154	chromogranin B	25	23	-0.349649	0.179692	0.0516752	13	11	0.445759	0.260503	0.0870537
Neurop	CORT	NM_001204936.1	100526112	cortistatin	25	23	0.163098	0.211361	0.440318	13	11	0.120906	0.252573	0.632154
Neurop	CRH	NM_001113062.1	100127468	corticotropin releasing hormone	25	23	-0.0517145	0.285599	0.856309	13	11	-0.0663915	0.225663	0.7686
Neurop	CRH	XM_021088452.1	100127468	corticotropin releasing hormone, transcript variant X1	24	23	-0.259116	0.255654	0.310801	13	11	-0.259683	0.209403	0.214935
Neurop	CRSP1	NM_213742.1	396563	calcitonin-related polypeptide beta	25	23	-0.180837	0.271162	0.504838	13	11	-0.159374	0.319492	0.617896
Neurop	CRSP1	XM_021080183.1	396563	calcitonin-related polypeptide beta, transcript variant X1	0	0	-0.619423	3.00759e+07	1	0	0	-0.619423	3.00759e+07	1
Neurop	CRSP1	XM_021080191.1	396563	calcitonin-related polypeptide beta, transcript variant X2	19	21	-0.521715	0.412081	0.205495	13	10	0.0826386	0.287787	0.773996
Neurop	CRSP1	XM_021080192.1	396563	calcitonin-related polypeptide beta, transcript variant X3	23	23	-0.474309	0.17015	0.00531024	12	11	-0.392306	0.199409	0.0491439
Neurop	CRSP1	XM_021080195.1	396563	calcitonin-related polypeptide beta, transcript variant X4	3	4	-12.8107	1.95007	5.05348e-11	3	2	0.38107	1.35454	0.778459
Neurop	CRSP1	XM_021080204.1	396563	calcitonin-related polypeptide beta, transcript variant X5	20	18	-0.0827498	0.49749	0.867894	11	8	-0.152519	0.583146	0.793672
Neurop	CRSP1	XM_021080207.1	396563	calcitonin-related polypeptide beta, transcript variant X6	24	23	-0.311596	0.221667	0.159815	13	11	-0.116222	0.217845	0.593682
Neurop	CRSP1	XM_021080212.1	396563	calcitonin-related polypeptide beta, transcript variant X7	25	23	0.0293317	0.219438	0.893666	13	11	-0.174958	0.292178	0.549302
Neurop	CRSP2	NM_213747.1	396574	calcitonin receptor-stimulating peptide-2	25	23	-0.155888	0.316914	0.622794	13	11	-0.162311	0.338035	0.631114
Neurop	CRSP2	XM_021080235.1	396574	calcitonin receptor-stimulating peptide-2, transcript variant X1	25	23	-0.286771	0.265756	0.280553	13	11	-0.129185	0.326348	0.692216
Neurop	CRSP3	NM_213746.1	396573	mediator complex subunit 23	25	23	-0.321959	0.142486	0.0238474	13	11	-0.0674794	0.24682	0.784549
Neurop	CRSP3	XM_005661111.3	396573	mediator complex subunit 23, transcript variant X1	25	23	-0.137791	0.171306	0.421192	13	11	-0.0636572	0.213878	0.765983
Neurop	CRSP3	XM_005661112.3	396573	mediator complex subunit 23, transcript variant X2	25	23	-0.259716	0.141078	0.06563	13	11	-0.087655	0.226411	0.698646
Neurop	CRSP3	XM_005661113.3	396573	mediator complex subunit 23, transcript variant X5	25	23	-0.330601	0.249184	0.184598	13	11	-0.324018	0.235401	0.168682
Neurop	CRSP3	XM_013994542.2	396573	mediator complex subunit 23, transcript variant X3	24	23	-0.150116	0.201925	0.457226	13	11	0.3899	0.246963	0.114387
Neurop	CRSP3	XM_021080223.1	396573	mediator complex subunit 23, transcript variant X4	0	0	-0.619423	3.00759e+07	1	0	1	-15.403	993414	0.999988
Neurop	CST3	NM_001044602.1	733672	cystatin C	25	23	0.0475876	0.114813	0.678524	13	11	-0.164683	0.140458	0.241008
Neurop	EDN1	NM_213882.1	396915	endothelin 1	25	23	-0.0938338	0.245147	0.701894	13	11	-0.00901095	0.149955	0.952083
Neurop	EDN2	XM_021096940.1	102157561	endothelin 2, transcript variant X1	17	19	0.494381	0.38477	0.198836	4	0	26.9233	0
Neurop	EDN2	XM_021096941.1	102157561	endothelin 2, transcript variant X2	16	16	0.0312178	0.555517	0.955186	6	6	-0.909037	0.586953	0.121444
Neurop	EDN3	NM_001098582.2	100049663	endothelin 3	13	13	-0.806053	0.884703	0.362243	6	5	0.803239	0.832086	0.334379
Neurop	EDN3	XM_021077167.1	100049663	endothelin 3, transcript variant X1	25	23	-0.191197	0.165904	0.249131	13	11	-0.0223315	0.152468	0.883553
Neurop	GAL	NM_214234.1	397465	galanin and GMAP prepropeptide	23	22	-0.0969963	0.528326	0.854334	13	11	-0.319768	0.308589	0.300097
Neurop	GALP	NM_001348949.1	396772	galanin like peptide, transcript variant 2	25	23	0.0156025	0.307208	0.959494	13	9	-0.203809	0.476387	0.668781
Neurop	GALP	NM_213825.2	396772	galanin like peptide, transcript variant 1	25	23	-0.0194143	0.245656	0.937008	13	10	0.0697563	0.296134	0.813777
Neurop	GAST	NM_001004036.2	445524	gastrin	17	15	0.780324	0.503241	0.120998	10	9	-0.239787	0.380293	0.528348
Neurop	GCG	NM_214324.1	397595	glucagon	1	2	6.2083	525.244	0.990569	1	3	-7.74806	692.358	0.991071
Neurop	GCG	XM_005671882.3	397595	glucagon, transcript variant X1	0	3	-27.0738	375151	0.999942	4	5	-0.109345	0.695384	0.875053
Neurop	GCG	XM_005671883.3	397595	glucagon, transcript variant X2	1	1	-0.619423	3.00759e+07	1	3	0	25.9897	0
Neurop	GHRH	NM_001195118.1	100499556	growth hormone releasing hormone	18	11	-0.304203	0.544125	0.576115	10	7	0.265514	0.366098	0.468296
Neurop	GHRH	XM_005672915.3	100499556	growth hormone releasing hormone, transcript variant X1	23	22	0.291019	0.269609	0.280404	13	11	-0.0879245	0.205779	0.669178
Neurop	GHRL	NM_213807.2	396728	ghrelin and obestatin prepropeptide	0	1	-0.619423	3.00759e+07	1	1	2	-12.1471	159355	0.999939
Neurop	GHRL	XM_013981924.2	396728	ghrelin and obestatin prepropeptide, transcript variant X1	20	19	0.162711	0.365539	0.656228	11	11	-0.12473	0.234102	0.59417
Neurop	GIP	NM_001287408.1	100621117	gastric inhibitory polypeptide	3	2	17.3505	4558.97	0.996963	0	3	-26.8239	294438	0.999927
Neurop	GIP	XM_005653967.3	100621117	gastric inhibitory polypeptide, transcript variant X1	2	1	14.7399	0		0	1	-13.1436	1.03419e+06	0.99999
Neurop	GIP	XM_013980014.2	100621117	gastric inhibitory polypeptide, transcript variant X2	0	0	-0.619423	3.00759e+07	1	0	0	-0.619423	3.00759e+07	1
Neurop	GNRH1	NM_214274.1	397516	gonadotropin releasing hormone 1	9	9	0.562665	0.818527	0.491823	4	3	-1.89058	1.15787	0.102509
Neurop	GNRH2	XM_005672785.3	100523475	gonadotropin releasing hormone 2, transcript variant X2	25	23	-0.0927127	0.227323	0.683387	11	11	-0.385595	0.238593	0.106068
Neurop	GNRH2	XM_013985164.2	100523475	gonadotropin releasing hormone 2, transcript variant X1	25	23	0.213483	0.128506	0.0966593	13	11	0.125998	0.162944	0.439369
Neurop	GRP	XM_021075302.1	102166444	gastrin releasing peptide, transcript variant X1	25	22	-0.61033	0.416425	0.142745	13	11	0.119802	0.370146	0.746193
Neurop	GRP	XM_021075305.1	102166444	gastrin releasing peptide, transcript variant X2	25	23	-0.555419	0.359414	0.122263	11	11	-0.301567	0.38646	0.435195
Neurop	HAMP	NM_214117.1	397207	hepcidin antimicrobial peptide	23	21	0.296609	0.324871	0.361239	12	11	-0.2249	0.201663	0.264751
Neurop	HCRT	NM_214156.2	397305	hypocretin neuropeptide precursor	25	21	1.08782	0.262395	3.38741e-05	13	10	0.139255	0.306007	0.649058
Neurop	HCRT	XM_021066225.1	397305	hypocretin neuropeptide precursor, transcript variant X1	2	4	-13.2498	146979	0.999928	2	2	-0.626381	1.36221	0.645639
Neurop	IAPP	XM_003126437.4	100520838	islet amyloid polypeptide, transcript variant X1	25	22	0.0560997	0.304657	0.853903	6	7	-1.43873	0.726884	0.0477807
Neurop	IAPP	XR_002344089.1	100520838	islet amyloid polypeptide, transcript variant X2	25	23	-0.288606	0.19952	0.148037	13	11	-0.542208	0.196982	0.00591295
Neurop	IGF1	NM_214256.1	397491	insulin like growth factor 1	9	9	0.818804	0.670093	0.221736	3	1	14.7283	1.78821	1.77596e-16
Neurop	IGF1	XM_005664195.3	397491	insulin like growth factor 1, transcript variant X1	23	23	-0.623561	0.241519	0.00982779	13	11	-0.0320522	0.234372	0.891222
Neurop	IGF1	XM_005664196.3	397491	insulin like growth factor 1, transcript variant X2	0	0	-0.619423	3.00759e+07	1	0	0	-0.619423	3.00759e+07	1
Neurop	IGF1	XM_005664197.3	397491	insulin like growth factor 1, transcript variant X4	21	18	0.231935	0.422943	0.58343	9	4	0.855001	0.788875	0.278443
Neurop	IGF1	XM_005664198.3	397491	insulin like growth factor 1, transcript variant X5	23	21	-0.579676	0.366796	0.11402	11	10	0.0478388	0.433	0.912027
Neurop	IGF1	XM_005664199.3	397491	insulin like growth factor 1, transcript variant X7	25	23	-0.42616	0.159665	0.00760574	13	11	-0.0796915	0.114154	0.485111
Neurop	IGF1	XM_021091138.1	397491	insulin like growth factor 1, transcript variant X3	1	1	-0.619423	3.00759e+07	1	0	0	-0.619423	3.00759e+07	1
Neurop	IGF1	XM_021091140.1	397491	insulin like growth factor 1, transcript variant X6	19	20	-0.304203	0.429931	0.479217	11	11	-0.399013	0.203802	0.0502479
Neurop	IGF2	NM_213883.2	396916	insulin like growth factor 2	0	4	-14.414	517300	0.999978	1	0	6.65416	1.28078e+06	0.999996
Neurop	IGF2	XM_021080575.1	396916	insulin like growth factor 2, transcript variant X1	21	20	-0.635413	0.561884	0.258114	13	10	0.908376	0.470263	0.053405
Neurop	IGF2	XM_021080576.1	396916	insulin like growth factor 2, transcript variant X2	25	23	-0.710467	0.461973	0.124073	13	11	1.13055	0.510152	0.0266839
Neurop	IGF2	XM_021080582.1	396916	insulin like growth factor 2, transcript variant X3	0	0	-0.619423	3.00759e+07	1	0	0	-0.619423	3.00759e+07	1
Neurop	IGF2	XM_021080585.1	396916	insulin like growth factor 2, transcript variant X4	22	21	-0.271103	0.533413	0.611284	12	10	0.462509	0.469856	0.324936
Neurop	IGF2	XM_021080593.1	396916	insulin like growth factor 2, transcript variant X5	7	5	1.68015	1.67845	0.316819	3	3	0.273865	1.2915	0.832066
Neurop	IGF2	XM_021080596.1	396916	insulin like growth factor 2, transcript variant X6	5	7	-0.665187	1.07847	0.537376	3	3	13.1904	1.5753	5.60572e-17
Neurop	IGF2	XM_021080603.1	396916	insulin like growth factor 2, transcript variant X7	0	0	-0.619423	3.00759e+07	1	0	0	-0.619423	3.00759e+07	1
Neurop	IGF2	XM_021080607.1	396916	insulin like growth factor 2, transcript variant X8	0	0	-0.619423	3.00759e+07	1	0	0	-0.619423	3.00759e+07	1
Neurop	IGF2	XM_021080612.1	396916	insulin like growth factor 2, transcript variant X9	4	2	-1.42759	2.08206	0.492926	2	0	26.7324	0
Neurop	IGF2	XM_021080616.1	396916	insulin like growth factor 2, transcript variant X10	12	14	-0.78822	0.935956	0.399701	6	5	0.472302	1.09663	0.666697
Neurop	IGF2	XM_021080621.1	396916	insulin like growth factor 2, transcript variant X11	0	0	-0.619423	3.00759e+07	1	0	0	-0.619423	3.00759e+07	1
Neurop	IGF2	XM_021080632.1	396916	insulin like growth factor 2, transcript variant X12	0	0	-0.619423	3.00759e+07	1	0	0	-0.619423	3.00759e+07	1
Neurop	IGF2	XM_021080637.1	396916	insulin like growth factor 2, transcript variant X13	11	19	-1.77469	0.718518	0.0135137	9	5	13.2741	6381.53	0.99834
Neurop	IGF2	XM_021080641.1	396916	insulin like growth factor 2, transcript variant X14	9	10	-0.648335	0.977324	0.507089	6	3	1.37728	1.16247	0.236101
Neurop	IGF2	XM_021080643.1	396916	insulin like growth factor 2, transcript variant X15	0	0	-0.619423	3.00759e+07	1	0	0	-0.619423	3.00759e+07	1
Neurop	IGF2	XM_021080648.1	396916	insulin like growth factor 2, transcript variant X16	1	1	0.0137565	409049	1	0	0	-0.619423	3.00759e+07	1
Neurop	INS	NM_001109772.1	397415	insulin	0	1	-0.619423	3.00759e+07	1	1	0	14.0603	749106	0.999985
Neurop	INS	XM_021081278.1	397415	insulin, transcript variant X1	0	1	-13.1436	1.03419e+06	0.99999	0	1	-8.35535	2125.75	0.996864
Neurop	INSL3	NM_213970.1	397024	insulin like 3	2	3	-12.0537	1.71664	2.19237e-12	0	2	-26.7565	301979	0.999929
Neurop	INSL5	XM_003361720.4	100620109	insulin like 5	21	18	0.396696	0.3855	0.303459	11	9	0.0901093	0.345098	0.794006
Neurop	INSL6	XM_001926013.5	100158105	insulin like 6	12	11	-0.972955	0.530853	0.0668299	6	7	0.111572	0.557995	0.841519
Neurop	KISS1	NM_001134964.1	100145896	KiSS-1 metastasis-suppressor	7	9	0.125657	0.683897	0.85422	7	3	0.0871767	0.570153	0.878477
Neurop	KISS1	XM_005656644.2	100145896	KiSS-1 metastasis-suppressor, transcript variant X1	8	3	26.5791	0		2	4	-3.89769	12.757	0.759959
Neurop	MLN	NM_214235.1	397466	motilin	0	0	-0.619423	3.00759e+07	1	0	0	-0.619423	3.00759e+07	1
Neurop	MLN	XM_013977795.2	397466	motilin, transcript variant X1	0	0	-0.619423	3.00759e+07	1	0	0	-0.619423	3.00759e+07	1
Neurop	MLN	XM_013977796.2	397466	motilin, transcript variant X2	0	0	-0.619423	3.00759e+07	1	0	0	-0.619423	3.00759e+07	1
Neurop	NMB	NM_001123145.1	100141313	neuromedin B	25	23	0.296364	0.318038	0.351414	13	11	0.222567	0.308965	0.4713
Neurop	NMB	XM_021097906.1	100141313	neuromedin B, transcript variant X1	24	23	-0.330846	0.237431	0.163488	13	10	0.209617	0.307442	0.495358
Neurop	NMB	XM_021097907.1	100141313	neuromedin B, transcript variant X2	24	21	0.634706	0.459166	0.166879	11	8	0.163377	0.533621	0.759477
Neurop	NMS	XM_021088394.1	100620273	neuromedin S	1	4	-0.869978	250.835	0.997233	3	5	-5.62894	58.8174	0.923757
Neurop	NMU	XM_003129032.4	100523263	neuromedin U	25	23	0.147566	0.18663	0.429127	13	11	0.298699	0.197158	0.129766
Neurop	NPB	XM_021066433.1	110255934	neuropeptide B	25	23	0.547211	0.226662	0.015769	13	11	0.0193394	0.303788	0.94924
Neurop	NPFF	XM_003126195.4	100518250	neuropeptide FF-amide peptide precursor	25	23	-0.0460632	0.154665	0.765836	13	11	-0.0842481	0.155487	0.587933
Neurop	NPPA	NM_214260.2	397496	natriuretic peptide A	5	2	13.7285	1.73505	2.52412e-15	2	2	0.38107	1.20264	0.751349
Neurop	NPPA	XM_005664986.3	397496	natriuretic peptide A, transcript variant X1	23	20	0.0886036	0.390548	0.820525	12	11	0.288946	0.274953	0.293308
Neurop	NPPB	NM_213846.1	396844	natriuretic peptide B	25	23	-0.0163142	0.473857	0.972535	12	11	-0.212737	0.303863	0.48386
Neurop	NPPC	NM_001008482.1	493772	natriuretic peptide C	11	6	0.983056	0.827769	0.234992	1	3	-13.3524	118933	0.99991
Neurop	NPPC	XM_005672279.2	493772	natriuretic peptide C, transcript variant X1	25	23	-0.159953	0.223521	0.474235	13	11	-0.143081	0.164449	0.384266
Neurop	NPS	XM_021073718.1	106506150	neuropeptide S	9	11	-0.51481	0.633418	0.416362	9	8	-0.433949	0.693715	0.531614
Neurop	NPVF	XM_013985789.2	100302024	neuropeptide VF precursor	24	20	0.0337667	0.448812	0.940027	13	10	0.0886032	0.277619	0.74961
Neurop	NPW	NM_213786.1	396680	neuropeptide W	25	23	0.294323	0.249511	0.23816	13	10	0.36354	0.29959	0.224955
Neurop	NPY	NM_001256367.1	397304	neuropeptide Y	25	23	0.22196	0.160766	0.167392	13	11	0.0332106	0.347874	0.923943
Neurop	NTS	XM_003481758.4	100739079	neurotensin	24	23	-0.5329	0.597383	0.372362	13	11	0.0696447	0.400867	0.862074
Neurop	NUCB2	XM_021083276.1	100512826	nucleobindin 2	25	23	-0.135545	0.138596	0.32808	13	11	0.273432	0.19716	0.165487
Neurop	OSTN	NM_001098597.1	100049691	osteocrin	8	16	-1.48298	0.614905	0.0158773	11	9	-0.351809	0.339365	0.29989
Neurop	OXT	NM_001167589.1	100152272	oxytocin/neurophysin I prepropeptide	14	5	0.121673	0.740022	0.869402	8	5	0.793304	0.986404	0.421259
Neurop	PCSK1N	XM_005673617.3	102164539	proprotein convertase subtilisin/kexin type 1 inhibitor	25	23	0.0812878	0.125236	0.516287	13	11	0.02473	0.0677032	0.714909
Neurop	PDGFA	XM_013987660.2	100519764	platelet derived growth factor subunit A, transcript variant X6	25	23	0.362825	0.225792	0.108076	12	11	-0.117277	0.340946	0.730865
Neurop	PDGFA	XM_013987661.2	100519764	platelet derived growth factor subunit A, transcript variant X8	25	23	-0.00027516	0.120049	0.998171	13	11	-0.131897	0.098147	0.17899
Neurop	PDGFA	XM_021085925.1	100519764	platelet derived growth factor subunit A, transcript variant X1	23	23	0.0630084	0.1923	0.743171	13	11	0.179883	0.210847	0.393579
Neurop	PDGFA	XM_021085926.1	100519764	platelet derived growth factor subunit A, transcript variant X2	16	13	0.132851	0.708153	0.851188	8	6	-0.255109	0.74089	0.7306
Neurop	PDGFA	XM_021085927.1	100519764	platelet derived growth factor subunit A, transcript variant X3	20	21	-0.0255757	0.403483	0.949458	11	7	-0.0333457	0.434171	0.93878
Neurop	PDGFA	XM_021085928.1	100519764	platelet derived growth factor subunit A, transcript variant X4	9	4	13.6583	1.61886	3.25606e-17	1	2	-0.630139	1.34506	0.639438
Neurop	PDGFA	XM_021085929.1	100519764	platelet derived growth factor subunit A, transcript variant X5	25	23	0.0996814	0.227148	0.660778	13	10	-0.0303254	0.262174	0.907915
Neurop	PDGFA	XR_001303251.2	100519764	platelet derived growth factor subunit A, transcript variant X7	22	23	-0.512486	0.465449	0.270872	13	10	0.0350328	0.355823	0.92157
Neurop	PDGFA	XR_001303253.2	100519764	platelet derived growth factor subunit A, transcript variant X9	25	23	0.0617541	0.186427	0.740455	13	11	-0.0278136	0.16111	0.862936
Neurop	PDGFD	XM_021062718.1	100524161	platelet derived growth factor D	25	23	-0.214207	0.20265	0.2905	13	11	-0.0483088	0.168467	0.774299
Neurop	PDYN	NM_001004040.1	445529	prodynorphin	25	23	0.288168	0.318171	0.365094	13	11	0.0512455	0.23367	0.826411
Neurop	PDYN	XM_021077316.1	445529	prodynorphin, transcript variant X1	25	23	-0.131715	0.228513	0.564346	13	11	0.0385043	0.178417	0.829136
Neurop	PDYN	XM_021077317.1	445529	prodynorphin, transcript variant X2	25	23	-0.136427	0.238714	0.567655	13	11	-0.169713	0.261743	0.516731
Neurop	PENK	XM_003125621.5	100152093	proenkephalin	25	23	0.205392	0.317704	0.517963	13	11	0.330489	0.272106	0.224534
Neurop	PMCH	NM_001244440.1	396962	pro-melanin concentrating hormone	17	20	-1.0823	0.467914	0.0207209	12	11	-0.670387	0.284191	0.0183277
Neurop	PNOC	NM_001244476.1	397257	prepronociceptin	25	23	-0.131571	0.328127	0.688439	13	11	0.0318812	0.168341	0.849791
Neurop	PNOC	XM_005670451.3	397257	prepronociceptin, transcript variant X1	25	23	-0.235006	0.302391	0.437064	13	11	-0.0377197	0.142225	0.790847
Neurop	PNOC	XM_005670452.3	397257	prepronociceptin, transcript variant X2	17	15	0.149221	0.608606	0.806313	10	10	0.449511	0.516003	0.383678
Neurop	PNOC	XM_021072107.1	397257	prepronociceptin, transcript variant X3	24	23	-0.201026	0.307058	0.512671	13	11	-0.0932402	0.172966	0.589842
Neurop	POMC	NM_213858.1	396863	proopiomelanocortin	25	20	0.0615933	0.351207	0.860784	12	10	0.720462	0.496424	0.146695
Neurop	POMC	XM_021085834.1	396863	proopiomelanocortin, transcript variant X1	25	23	0.200467	0.124816	0.108251	13	11	1.55849	0.411442	0.000151948
Neurop	PPY	XM_013980908.2	397272	pancreatic polypeptide	13	12	0.134832	0.547286	0.805401	11	8	-0.329589	0.68554	0.630678
Neurop	PRLH	XM_021075904.1	110257121	prolactin releasing hormone	5	4	11.9056	2.09397	1.30291e-08	1	2	-1.45293	1.27156	0.253189
Neurop	PROK2	XM_021069212.1	100526076	prokineticin 2, transcript variant X1	0	2	-0.619423	3.00759e+07	1	0	3	-14.0552	252328	0.999956
Neurop	PROK2	XM_021069213.1	100526076	prokineticin 2, transcript variant X2	0	1	-0.619423	3.00759e+07	1	1	1	-0.447669	2.64927	0.865814
Neurop	PROK2	XM_021069214.1	100526076	prokineticin 2, transcript variant X3	24	21	-0.651658	0.254093	0.0103283	12	9	0.165953	0.31617	0.599662
Neurop	PTH	NM_214401.1	399502	parathyroid hormone	24	23	-0.0221719	0.318068	0.944426	13	10	0.12886	0.443068	0.771178
Neurop	PTH	XM_021081593.1	399502	parathyroid hormone, transcript variant X1	20	19	-0.0277508	0.39373	0.94381	12	10	0.0766266	0.260725	0.768835
Neurop	PTH2	XM_003127313.4	100515141	parathyroid hormone 2	24	22	0.0562821	0.308976	0.85546	13	11	-0.0704336	0.26095	0.787228
Neurop	PTHLH	NM_213916.2	396951	parathyroid hormone like hormone	22	22	-0.23062	0.248021	0.352454	13	10	-0.272382	0.294269	0.354641
Neurop	PTHLH	XM_005664020.2	396951	parathyroid hormone like hormone, transcript variant X1	24	23	-0.630826	0.26664	0.0179895	13	11	-0.25669	0.172881	0.137602
Neurop	PTHLH	XM_005664021.2	396951	parathyroid hormone like hormone, transcript variant X2	23	23	-0.0565664	0.283056	0.841604	13	11	-0.0165849	0.197134	0.932953
Neurop	PTHLH	XM_021091119.1	396951	parathyroid hormone like hormone, transcript variant X3	24	21	-0.158168	0.25069	0.528086	11	10	0.071987	0.439122	0.869783
Neurop	PYY	NM_001256528.1	100512433	peptide YY	25	22	0.55321	0.24876	0.0261574	12	11	0.558214	0.303248	0.0656534
Neurop	PYY	XM_021066091.1	100512433	peptide YY, transcript variant X1	23	20	1.01552	0.260771	9.8489e-05	12	10	1.18345	0.344031	0.000581823
Neurop	PYY	XM_021066092.1	100512433	peptide YY, transcript variant X2	24	22	0.0787864	0.215067	0.714116	12	11	0.12084	0.288176	0.674976
Neurop	QRFP	XM_021070316.1	100524361	pyroglutamylated RFamide peptide	20	21	-0.135967	0.395651	0.731107	6	6	-0.658651	0.687244	0.337864
Neurop	RESP18	XM_003133671.4	100522649	regulated endocrine specific protein 18	25	23	0.059487	0.118993	0.617131	13	11	0.101201	0.140772	0.472203
Neurop	RLN2	NM_213872.1	396891	relaxin 2	17	16	-0.713393	0.512831	0.164199	8	8	0.665495	0.562019	0.236368
Neurop	RLN2	XM_021082276.1	396891	relaxin 2, transcript variant X1	20	22	-1.05146	0.384133	0.006196	11	8	0.0852863	0.385794	0.82504
Neurop	RLN3	NM_001045679.1	503836	relaxin 3	2	2	-12.319	1.85853	3.39484e-11	0	1	-15.403	993414	0.999988
Neurop	RLN3	XM_005661236.3	503836	relaxin 3, transcript variant X1	10	5	13.7539	1.25796	7.97286e-28	8	4	0.4021	0.765049	0.599175
Neurop	RLN3	XM_013994666.2	503836	relaxin 3, transcript variant X3	25	23	0.426646	0.127339	0.000806747	13	11	-0.271235	0.231898	0.242149
Neurop	RLN3	XM_021081988.1	503836	relaxin 3, transcript variant X2	13	10	-0.147943	0.62731	0.813558	6	2	12.9983	1.29385	9.54276e-24
Neurop	RLN3	XM_021081995.1	503836	relaxin 3, transcript variant X4	4	0	13.7951	360287	0.999969	1	1	-0.534899	2.09667	0.798631
Neurop	RLN3	XR_001306998.2	503836	relaxin 3, transcript variant X5	25	23	0.0481917	0.176568	0.784903	13	11	-0.12562	0.203849	0.537736
Neurop	SCG2	NM_001012299.1	497237	secretogranin II	25	23	-0.483538	0.176636	0.006191	13	11	0.164877	0.207039	0.425826
Neurop	SCG3	XM_001925911.4	100154760	secretogranin III	25	23	-0.144938	0.114537	0.205721	13	11	-0.0657944	0.0822869	0.423958
Neurop	SCT	XM_003122391.4	397464	secretin	25	23	0.172136	0.256945	0.502902	13	11	0.0659776	0.221457	0.76576
Neurop	SPX	XM_005655664.3	100522076	spexin hormone, transcript variant X1	0	0	-0.619423	3.00759e+07	1	1	0	13.5952	452093	0.999976
Neurop	SPX	XM_013988348.2	100522076	spexin hormone, transcript variant X2	25	23	-0.0368886	0.30299	0.903098	10	10	-0.0876344	0.553974	0.874305
Neurop	SPX	XM_013988349.2	100522076	spexin hormone, transcript variant X3	21	22	-0.225783	0.316732	0.475938	11	11	-0.0811182	0.362015	0.8227
Neurop	SPX	XR_002344086.1	100522076	spexin hormone, transcript variant X4	23	23	-0.318139	0.361612	0.378978	13	11	-0.187881	0.176767	0.28784
Neurop	SST	NM_001009583.1	494469	somatostatin	25	23	-0.0551084	0.185803	0.766776	13	11	0.0934361	0.292498	0.749392
Neurop	TAC1	XM_003130163.6	100525179	tachykinin precursor 1, transcript variant X3	25	23	-0.248903	0.400054	0.533829	13	11	-0.0366814	0.285773	0.897865
Neurop	TAC1	XM_003130164.6	100525179	tachykinin precursor 1, transcript variant X1	25	23	-0.338917	0.398195	0.394696	12	11	0.1498	0.349332	0.668055
Neurop	TAC1	XM_003357447.5	100525179	tachykinin precursor 1, transcript variant X5	24	23	-0.258495	0.363776	0.477339	13	11	-0.0545594	0.282619	0.84692
Neurop	TAC1	XM_005667633.3	100525179	tachykinin precursor 1, transcript variant X4	25	23	-0.213108	0.305947	0.486082	13	11	0.0664541	0.226824	0.76954
Neurop	TAC1	XM_013979715.2	100525179	tachykinin precursor 1, transcript variant X2	25	23	-0.251712	0.252356	0.318546	13	11	-0.0703975	0.299298	0.814047
Neurop	TAC3	NM_001007196.1	492314	tachykinin 3	25	23	0.146404	0.189761	0.440402	13	11	0.00710558	0.212688	0.973349
Neurop	TAC3	XM_005663900.3	492314	tachykinin 3, transcript variant X1	24	23	-0.0571136	0.221905	0.796887	13	11	0.000623319	0.187766	0.997351
Neurop	TAC4	NM_001287414.1	100511101	tachykinin 4 (hemokinin)	11	8	0.43375	0.672829	0.519143	2	3	-12.258	1.02286	4.30454e-33
Neurop	TAC4	XM_013980999.2	100511101	tachykinin 4 (hemokinin), transcript variant X2	11	7	-0.279808	0.635287	0.659616	7	1	14.3547	1.06615	2.54614e-41
Neurop	TAC4	XM_013981000.2	100511101	tachykinin 4 (hemokinin), transcript variant X3	2	4	4.21147	66.1972	0.949273	0	0	-0.619423	3.00759e+07	1
Neurop	TAC4	XM_021066085.1	100511101	tachykinin 4 (hemokinin), transcript variant X1	1	1	14.74	0		0	0	-0.619423	3.00759e+07	1
Neurop	TOR2A	XM_021069354.1	100623675	torsin family 2 member A	25	23	0.00630354	0.106379	0.952749	13	11	0.0129759	0.103232	0.899972
Neurop	TRH	NM_001260479.1	100513309	thyrotropin releasing hormone	6	8	-1.25277	1.24018	0.312424	2	3	-1.67025	1.27501	0.1902
Neurop	TRH	XM_005669803.3	100513309	thyrotropin releasing hormone, transcript variant X2	25	23	-1.11516	0.411408	0.00671622	13	10	-0.13065	0.411783	0.751032
Neurop	TRH	XM_021068420.1	100513309	thyrotropin releasing hormone, transcript variant X1	17	18	-0.642025	0.577577	0.266318	5	5	0.695374	0.976458	0.476378
Neurop	UCN	XM_021087693.1	110260045	urocortin	25	23	0.107586	0.120862	0.373383	13	11	-0.116775	0.106062	0.270895
Neurop	UCN2	XM_021070636.1	100521865	urocortin 2	1	0	14.7399	0		0	0	-0.619423	3.00759e+07	1
Neurop	UCN3	XM_003130826.4	100737810	urocortin 3	1	1	-6.9643	597.049	0.990693	6	4	12.4897	0.601831	1.15762e-95
Neurop	UTS2	NM_214143.1	397268	urotensin 2	0	0	-0.619423	3.00759e+07	1	0	0	-0.619423	3.00759e+07	1
Neurop	UTS2	XM_021093545.1	397268	urotensin 2, transcript variant X1	8	2	12.8738	1.26141	1.86661e-24	0	0	-0.619423	3.00759e+07	1
Neurop	UTS2B	XM_005670073.3	100626084	urotensin 2B, transcript variant X1	0	0	-0.619423	3.00759e+07	1	1	3	-12.7887	123576	0.999917
Neurop	UTS2B	XR_001300486.2	100626084	urotensin 2B, transcript variant X2	1	1	-0.84303	278700	0.999998	4	2	1.42079	1.08419	0.190041
Neurop	VEGFC	XM_021076037.1	100525960	vascular endothelial growth factor C, transcript variant X1	19	22	-0.237311	0.308349	0.441526	11	10	0.109424	0.290792	0.706696
Neurop	VEGFC	XM_021076038.1	100525960	vascular endothelial growth factor C, transcript variant X2	25	23	-0.092237	0.252632	0.715034	13	11	0.0645054	0.153781	0.674878
Neurop	VEGFC	XM_021076039.1	100525960	vascular endothelial growth factor C, transcript variant X3	3	4	-11.7763	2.83288	3.22443e-05	2	2	0.320927	227047	0.999999
Neurop	VEGFD	XM_001928382.5	100155670	vascular endothelial growth factor D	25	23	-0.371187	0.23596	0.115698	13	11	-0.116381	0.125853	0.355104
Neurop	VGF	XM_021086257.1	110259887	VGF nerve growth factor inducible	25	23	-0.109942	0.154732	0.477375	13	11	0.111167	0.145541	0.444975
Neurop	VIP	NM_001195233.1	100500718	vasoactive intestinal peptide	25	23	-0.512597	0.349404	0.142359	13	11	-0.00736705	0.27561	0.978675
Connect	A2M	XM_013988396.2	403166	alpha-2-macroglobulin, transcript variant X1	21	21	-0.297409	0.494364	0.54744
Connect	A2M	XM_021092376.1	403166	alpha-2-macroglobulin, transcript variant X2	25	23	-0.0928638	0.252496	0.713035
Connect	AHCY	NM_001011727.1	497050	adenosylhomocysteinase						13	11	-0.0323951	0.0922058	0.725337
Connect	AKAP5	XM_013978285.2	100153460	A-kinase anchoring protein 5, transcript variant X1						13	11	0.00142969	0.283655	0.995978
Connect	AKAP5	XM_021099926.1	100153460	A-kinase anchoring protein 5, transcript variant X2						13	11	-0.12902	0.202549	0.524139
Connect	APP	NM_214372.1	397663	amyloid beta precursor protein						13	11	-0.0494619	0.19848	0.803204
Connect	APP	XM_005670302.3	397663	amyloid beta precursor protein, transcript variant X1						12	9	-0.0375519	0.517644	0.942169
Connect	APP	XM_005670303.3	397663	amyloid beta precursor protein, transcript variant X2						13	11	0.0417865	0.355098	0.906324
Connect	APP	XM_005670304.3	397663	amyloid beta precursor protein, transcript variant X3						8	4	1.74272	1.15739	0.132135
Connect	APP	XM_005670305.3	397663	amyloid beta precursor protein, transcript variant X6						13	11	0.00425437	0.109822	0.969099
Connect	APP	XM_005670306.3	397663	amyloid beta precursor protein, transcript variant X7						13	11	-0.124451	0.303889	0.682153
Connect	APP	XM_021068567.1	397663	amyloid beta precursor protein, transcript variant X4						12	10	0.302606	0.417482	0.468553
Connect	APP	XM_021068568.1	397663	amyloid beta precursor protein, transcript variant X5						0	0	-0.619423	3.00759e+07	1
Connect	ASB15	XM_013985647.2	100513190	ankyrin repeat and SOCS box containing 15, transcript variant X2						0	0	-0.619423	3.00759e+07	1
Connect	ASB15	XM_013985648.2	100513190	ankyrin repeat and SOCS box containing 15, transcript variant X3						5	4	0.0344964	0.677003	0.959362
Connect	ASB15	XM_013985649.2	100513190	ankyrin repeat and SOCS box containing 15, transcript variant X4						4	2	12.8002	1.80048	1.16586e-12
Connect	ASB15	XM_013985651.2	100513190	ankyrin repeat and SOCS box containing 15, transcript variant X5						1	1	-0.155763	132077	0.999999
Connect	ASB15	XM_013985654.2	100513190	ankyrin repeat and SOCS box containing 15, transcript variant X7						6	7	0.122424	0.957453	0.898256
Connect	ASB15	XM_013985655.2	100513190	ankyrin repeat and SOCS box containing 15, transcript variant X9						6	6	0.604213	0.752385	0.421938
Connect	ASB15	XM_013985656.2	100513190	ankyrin repeat and SOCS box containing 15, transcript variant X8						4	4	-12.5661	1.38284	1.01649e-19
Connect	ASB15	XM_021079194.1	100513190	ankyrin repeat and SOCS box containing 15, transcript variant X1						8	6	0.358046	0.752586	0.63425
Connect	ASB15	XM_021079195.1	100513190	ankyrin repeat and SOCS box containing 15, transcript variant X6						8	3	0.689177	0.963551	0.474457
Connect	ASB15	XM_021079197.1	100513190	ankyrin repeat and SOCS box containing 15, transcript variant X10						6	6	-1.01553	0.597761	0.0893387
Connect	ASIP	NM_001001648.4	414439	agouti signaling protein, transcript variant 1A						5	4	-0.520727	0.802007	0.516158
Connect	ASIP	NM_001011646.1	414439	agouti signaling protein, transcript variant 1A'						3	1	0.527753	300890	0.999999
Connect	ASIP	NM_001011647.1	414439	agouti signaling protein, transcript variant 1A1A'						0	0	-0.619423	3.00759e+07	1
Connect	ASIP	NM_001011648.1	414439	agouti signaling protein, transcript variant 1B						1	3	-15.427	1.7315	5.12109e-19
Connect	ASIP	XM_005672859.3	414439	agouti signaling protein, transcript variant X1						13	11	-0.135855	0.20464	0.506773
Connect	ASIP	XM_013985281.2	414439	agouti signaling protein, transcript variant X5						4	5	-0.168236	0.644125	0.793949
Connect	ASIP	XM_021077312.1	414439	agouti signaling protein, transcript variant X2						3	2	0.510826	1.2281	0.677448
Connect	ASIP	XM_021077313.1	414439	agouti signaling protein, transcript variant X3						6	3	0.930376	0.838247	0.267039
Connect	ASIP	XM_021077314.1	414439	agouti signaling protein, transcript variant X4						8	7	0.119446	0.399455	0.764923
Connect	ATP2B2	XM_021069321.1	100625418	ATPase plasma membrane Ca2+ transporting 2, transcript variant X1	25	23	0.572566	0.45133	0.204577
Connect	ATP2B2	XM_021069322.1	100625418	ATPase plasma membrane Ca2+ transporting 2, transcript variant X2	23	22	-0.273076	0.825491	0.740792
Connect	ATP2B2	XM_021069323.1	100625418	ATPase plasma membrane Ca2+ transporting 2, transcript variant X3	15	18	0.104377	0.512001	0.838462
Connect	ATP2B2	XM_021069324.1	100625418	ATPase plasma membrane Ca2+ transporting 2, transcript variant X4	25	23	-0.284604	0.541979	0.599499
Connect	ATP2B2	XM_021069325.1	100625418	ATPase plasma membrane Ca2+ transporting 2, transcript variant X5	5	7	-1.60912	1.64151	0.326952
Connect	ATP2B2	XM_021069326.1	100625418	ATPase plasma membrane Ca2+ transporting 2, transcript variant X6	25	23	1.71651	0.728615	0.0184801
Connect	ATP2B2	XM_021069328.1	100625418	ATPase plasma membrane Ca2+ transporting 2, transcript variant X7	5	4	-1.01483	1.47791	0.492296
Connect	ATP2B2	XM_021069329.1	100625418	ATPase plasma membrane Ca2+ transporting 2, transcript variant X8	25	23	-0.210346	0.652411	0.74714
Connect	ATP2B2	XM_021069330.1	100625418	ATPase plasma membrane Ca2+ transporting 2, transcript variant X9	25	23	0.010163	0.158968	0.949025
Connect	ATP2B2	XM_021069331.1	100625418	ATPase plasma membrane Ca2+ transporting 2, transcript variant X10	25	22	-1.04195	0.630642	0.0984933
Connect	ATP2B2	XM_021069332.1	100625418	ATPase plasma membrane Ca2+ transporting 2, transcript variant X11	5	4	0.0774667	1.36873	0.954866
Connect	ATP2B2	XM_021069333.1	100625418	ATPase plasma membrane Ca2+ transporting 2, transcript variant X12	21	21	-0.454565	0.65365	0.486788
Connect	ATP2B2	XM_021069334.1	100625418	ATPase plasma membrane Ca2+ transporting 2, transcript variant X13	24	23	-0.834283	0.475262	0.0791878
Connect	ATP2B2	XM_021069335.1	100625418	ATPase plasma membrane Ca2+ transporting 2, transcript variant X14	25	22	-0.418783	0.309166	0.175559
Connect	ATP2B2	XM_021069336.1	100625418	ATPase plasma membrane Ca2+ transporting 2, transcript variant X15	0	0	-0.619423	3.00759e+07	1
Connect	BAG6	NM_001145382.1	100153950	BCL2 associated athanogene 6						13	11	-0.109907	0.081853	0.179358
Connect	CCT4	XM_003125100.4	100521551	chaperonin containing TCP1 subunit 4	25	23	-0.161872	0.117551	0.168501	13	11	-0.0329082	0.0701404	0.638944
Connect	CFTR	NM_001104950.1	403154	cystic fibrosis transmembrane conductance regulator	10	12	-0.315045	0.450189	0.484049	7	5	0.458145	0.63411	0.469986
Connect	CFTR	XM_021078520.1	403154	cystic fibrosis transmembrane conductance regulator, transcript variant X1	1	0	-0.619423	3.00759e+07	1	1	1	-0.334247	705446	1
Connect	CFTR	XM_021078522.1	403154	cystic fibrosis transmembrane conductance regulator, transcript variant X2	18	19	-0.475195	0.408002	0.244146	7	8	-0.0579994	0.639326	0.927715
Connect	CFTR	XM_021078523.1	403154	cystic fibrosis transmembrane conductance regulator, transcript variant X3	4	4	14.4412	253364	0.999955	4	3	12.5934	1.34023	5.64641e-21
Connect	CLU	NM_213971.1	397025	clusterin	25	23	-0.0588044	0.193145	0.760779
Connect	CLU	XM_021072080.1	397025	clusterin, transcript variant X1	25	23	-0.0443842	0.274534	0.871565
Connect	CLU	XM_021072081.1	397025	clusterin, transcript variant X2	25	23	-0.0535501	0.192658	0.781048
Connect	CLU	XM_021072082.1	397025	clusterin, transcript variant X3	25	23	-0.0980752	0.194918	0.614852
Connect	CLU	XM_021072084.1	397025	clusterin, transcript variant X4	23	20	-0.000819578	0.312342	0.997906
Connect	CLU	XM_021072085.1	397025	clusterin, transcript variant X5	25	23	-0.0982362	0.19952	0.622463
Connect	CLU	XM_021072086.1	397025	clusterin, transcript variant X6	25	23	-0.129821	0.255123	0.610853
Connect	CLU	XM_021072087.1	397025	clusterin, transcript variant X7	25	23	0.823073	0.328911	0.0123348
Connect	CLU	XM_021072088.1	397025	clusterin, transcript variant X8	25	23	0.468388	0.36576	0.200338
Connect	COL1A1	XM_021067153.1	100738123	collagen type I alpha 1 chain, transcript variant X1	25	23	-0.507701	0.413664	0.2197
Connect	COL1A1	XM_021067154.1	100738123	collagen type I alpha 1 chain, transcript variant X2	24	23	-0.901414	0.599376	0.132602
Connect	COL1A1	XM_021067155.1	100738123	collagen type I alpha 1 chain, transcript variant X3	25	23	-0.271264	0.406113	0.504164
Connect	COL1A2	NM_001243655.1	100626716	collagen type I alpha 2 chain	25	23	-0.47404	0.312148	0.128854
Connect	COL25A1	XM_021101684.1	102160320	collagen type XXV alpha 1 chain						13	11	-0.0920726	0.182024	0.612979
Connect	COL5A1	NM_001014971.1	397533	collagen type V alpha 1 chain	25	23	-0.315194	0.207894	0.129486
Connect	DPP4	NM_214257.1	397492	dipeptidyl peptidase 4	24	22	-1.08739	0.429536	0.0113563	13	11	0.783011	0.28742	0.00644424
Connect	DUSP3	XM_003131360.6	100512983	dual specificity phosphatase 3	25	23	0.042201	0.10882	0.698159
Connect	EIF1AX	NM_001243218.1	100522912	eukaryotic translation initiation factor 1A, X-linked						13	11	-0.0906243	0.108233	0.402419
Connect	EPB41	XM_003127745.6	100515614	erythrocyte membrane protein band 4.1, transcript variant X18	5	2	12.3442	1.98809	5.32939e-10
Connect	EPB41	XM_005653390.3	100515614	erythrocyte membrane protein band 4.1, transcript variant X9	7	8	0.352491	1.11887	0.75273
Connect	EPB41	XM_005653391.3	100515614	erythrocyte membrane protein band 4.1, transcript variant X15	3	3	-1.24405	135516	0.999993
Connect	EPB41	XM_005653392.3	100515614	erythrocyte membrane protein band 4.1, transcript variant X22	2	2	12.9059	2.75564	2.82071e-06
Connect	EPB41	XM_005653393.3	100515614	erythrocyte membrane protein band 4.1, transcript variant X35	21	20	-0.335926	0.63725	0.59809
Connect	EPB41	XM_013995826.2	100515614	erythrocyte membrane protein band 4.1, transcript variant X3	11	14	0.172333	0.995307	0.862537
Connect	EPB41	XM_013995830.2	100515614	erythrocyte membrane protein band 4.1, transcript variant X2	0	0	-0.619423	3.00759e+07	1
Connect	EPB41	XM_013995834.2	100515614	erythrocyte membrane protein band 4.1, transcript variant X4	0	0	-0.619423	3.00759e+07	1
Connect	EPB41	XM_013995845.2	100515614	erythrocyte membrane protein band 4.1, transcript variant X5	0	0	-0.619423	3.00759e+07	1
Connect	EPB41	XM_013995854.2	100515614	erythrocyte membrane protein band 4.1, transcript variant X8	0	0	-0.619423	3.00759e+07	1
Connect	EPB41	XM_013995859.2	100515614	erythrocyte membrane protein band 4.1, transcript variant X14	6	3	13.8612	1.78541	8.25606e-15
Connect	EPB41	XM_013995878.2	100515614	erythrocyte membrane protein band 4.1, transcript variant X28	16	14	0.212672	0.755992	0.778469
Connect	EPB41	XM_013995881.2	100515614	erythrocyte membrane protein band 4.1, transcript variant X27	24	22	-0.621936	0.51043	0.223051
Connect	EPB41	XM_013995887.2	100515614	erythrocyte membrane protein band 4.1, transcript variant X30	17	12	-0.611888	0.757941	0.419492
Connect	EPB41	XM_013995895.2	100515614	erythrocyte membrane protein band 4.1, transcript variant X32	5	8	-1.0347	1.28174	0.419519
Connect	EPB41	XM_021095688.1	100515614	erythrocyte membrane protein band 4.1, transcript variant X1	0	0	-0.619423	3.00759e+07	1
Connect	EPB41	XM_021095689.1	100515614	erythrocyte membrane protein band 4.1, transcript variant X6	0	0	-0.619423	3.00759e+07	1
Connect	EPB41	XM_021095690.1	100515614	erythrocyte membrane protein band 4.1, transcript variant X7	0	0	-0.619423	3.00759e+07	1
Connect	EPB41	XM_021095691.1	100515614	erythrocyte membrane protein band 4.1, transcript variant X10	11	16	-0.683209	0.910852	0.453208
Connect	EPB41	XM_021095692.1	100515614	erythrocyte membrane protein band 4.1, transcript variant X11	3	7	12.683	18692	0.999459
Connect	EPB41	XM_021095693.1	100515614	erythrocyte membrane protein band 4.1, transcript variant X12	1	1	12.3982	6.33044e+06	0.999998
Connect	EPB41	XM_021095694.1	100515614	erythrocyte membrane protein band 4.1, transcript variant X13	1	1	7.7277	2987.67	0.997936
Connect	EPB41	XM_021095695.1	100515614	erythrocyte membrane protein band 4.1, transcript variant X16	2	5	-11.994	1.1732	1.55945e-24
Connect	EPB41	XM_021095696.1	100515614	erythrocyte membrane protein band 4.1, transcript variant X17	1	4	-6.20656	209.596	0.976377
Connect	EPB41	XM_021095697.1	100515614	erythrocyte membrane protein band 4.1, transcript variant X19	0	0	-0.619423	3.00759e+07	1
Connect	EPB41	XM_021095698.1	100515614	erythrocyte membrane protein band 4.1, transcript variant X20	8	9	-2.40619	0.986384	0.0147113
Connect	EPB41	XM_021095699.1	100515614	erythrocyte membrane protein band 4.1, transcript variant X21	5	8	-0.168236	0.866025	0.84597
Connect	EPB41	XM_021095700.1	100515614	erythrocyte membrane protein band 4.1, transcript variant X23	0	0	-0.619423	3.00759e+07	1
Connect	EPB41	XM_021095702.1	100515614	erythrocyte membrane protein band 4.1, transcript variant X24	0	0	-0.619423	3.00759e+07	1
Connect	EPB41	XM_021095703.1	100515614	erythrocyte membrane protein band 4.1, transcript variant X25	0	0	-0.619423	3.00759e+07	1
Connect	EPB41	XM_021095704.1	100515614	erythrocyte membrane protein band 4.1, transcript variant X26	0	0	-0.619423	3.00759e+07	1
Connect	EPB41	XM_021095705.1	100515614	erythrocyte membrane protein band 4.1, transcript variant X29	16	10	2.15169	0.877194	0.0141699
Connect	EPB41	XM_021095706.1	100515614	erythrocyte membrane protein band 4.1, transcript variant X31	0	0	-0.619423	3.00759e+07	1
Connect	EPB41	XM_021095707.1	100515614	erythrocyte membrane protein band 4.1, transcript variant X33	0	0	-0.619423	3.00759e+07	1
Connect	EPB41	XM_021095708.1	100515614	erythrocyte membrane protein band 4.1, transcript variant X34	0	0	-0.619423	3.00759e+07	1
Connect	EPB41	XM_021095709.1	100515614	erythrocyte membrane protein band 4.1, transcript variant X36	20	18	0.746034	0.765754	0.329934
Connect	EPB41	XM_021095710.1	100515614	erythrocyte membrane protein band 4.1, transcript variant X37	21	22	-0.0608286	0.527055	0.908118
Connect	EPB41	XM_021095711.1	100515614	erythrocyte membrane protein band 4.1, transcript variant X38	1	0	10.2052	27640.1	0.999705
Connect	EPB41	XM_021095712.1	100515614	erythrocyte membrane protein band 4.1, transcript variant X39	10	8	1.26286	0.858886	0.141466
Connect	EPB41	XM_021095713.1	100515614	erythrocyte membrane protein band 4.1, transcript variant X40	4	8	-2.26306	1.09282	0.0383727
Connect	EPB41	XM_021095714.1	100515614	erythrocyte membrane protein band 4.1, transcript variant X41	1	4	-7.38254	620.851	0.990513
Connect	EPB41	XM_021095715.1	100515614	erythrocyte membrane protein band 4.1, transcript variant X42	16	15	0.385097	0.706739	0.585827
Connect	EPB41	XM_021095716.1	100515614	erythrocyte membrane protein band 4.1, transcript variant X43	13	8	0.255413	0.800468	0.749666
Connect	EPB41	XM_021095717.1	100515614	erythrocyte membrane protein band 4.1, transcript variant X44	22	21	0.493983	0.566889	0.38354
Connect	EPB41	XM_021095718.1	100515614	erythrocyte membrane protein band 4.1, transcript variant X45	18	17	-0.191188	0.869937	0.826049
Connect	EPB41	XM_021095719.1	100515614	erythrocyte membrane protein band 4.1, transcript variant X46	8	10	-3.10392	1.1217	0.00565471
Connect	EPB41	XM_021095720.1	100515614	erythrocyte membrane protein band 4.1, transcript variant X47	22	19	0.185058	0.533046	0.728463
Connect	EPB41	XM_021095721.1	100515614	erythrocyte membrane protein band 4.1, transcript variant X48	3	6	-1.37663	1.77664	0.438428
Connect	ESR1	NM_214220.1	397435	estrogen receptor 1	10	10	0.097078	0.611983	0.873962
Connect	ESR1	XM_021083002.1	397435	estrogen receptor 1, transcript variant X1	8	5	0.125657	1.08313	0.907642
Connect	ESR1	XM_021083009.1	397435	estrogen receptor 1, transcript variant X2	0	0	-0.619423	3.00759e+07	1
Connect	ESR1	XM_021083012.1	397435	estrogen receptor 1, transcript variant X3	15	18	-1.05288	0.460551	0.0222468
Connect	ESR1	XM_021083018.1	397435	estrogen receptor 1, transcript variant X4	0	0	-0.619423	3.00759e+07	1
Connect	ESR1	XM_021083026.1	397435	estrogen receptor 1, transcript variant X5	24	23	-0.264097	0.218249	0.226251
Connect	ESR1	XM_021083031.1	397435	estrogen receptor 1, transcript variant X6	6	18	-2.46957	0.544125	5.66278e-06
Connect	ESR1	XM_021083034.1	397435	estrogen receptor 1, transcript variant X7	15	18	-0.462129	0.436319	0.289529
Connect	ESR1	XM_021083041.1	397435	estrogen receptor 1, transcript variant X8	1	1	-14.0605	932107	0.999988
Connect	ESR1	XM_021083045.1	397435	estrogen receptor 1, transcript variant X9	1	2	-0.785213	363514	0.999998
Connect	ESR1	XM_021083050.1	397435	estrogen receptor 1, transcript variant X10	8	5	0.225992	0.736898	0.759086
Connect	ESR1	XM_021083057.1	397435	estrogen receptor 1, transcript variant X11	22	22	-0.677728	0.338812	0.0454675
Connect	ESR1	XM_021083061.1	397435	estrogen receptor 1, transcript variant X12	16	15	-0.332488	0.437686	0.447463
Connect	ESR1	XM_021083070.1	397435	estrogen receptor 1, transcript variant X13	15	16	0.122894	0.603785	0.838714
Connect	ESR1	XM_021083075.1	397435	estrogen receptor 1, transcript variant X14	0	0	-0.619423	3.00759e+07	1
Connect	EZR	XM_013992459.2	100152815	ezrin						13	11	-0.0108178	0.162974	0.947077
Connect	FAF1	XM_021097816.1	100518974	Fas associated factor 1, transcript variant X1						13	11	-0.0609017	0.0798441	0.445608
Connect	FAF1	XM_021097817.1	100518974	Fas associated factor 1, transcript variant X2						8	9	-0.271406	0.535608	0.612347
Connect	FAP	XM_005671884.3	100736572	fibroblast activation protein alpha, transcript variant X1	25	23	-0.686006	0.372023	0.0651853	13	11	0.138844	0.167597	0.407421
Connect	FAP	XM_021074900.1	100736572	fibroblast activation protein alpha, transcript variant X2	0	0	-0.619423	3.00759e+07	1	0	0	-0.619423	3.00759e+07	1
Connect	FN1	XM_003133642.5	397620	fibronectin 1	25	23	-0.553985	0.317014	0.0805487
Connect	GINM1	XM_021086898.1	102157824	glycoprotein integral membrane 1	25	23	-0.237312	0.202136	0.240385
Connect	GNAI1	XM_021063494.1	100144419	G protein subunit alpha i1	25	23	-0.340299	0.186322	0.06779	13	11	-0.111234	0.0725359	0.125151
Connect	GNAQ	NM_001038623.1	654405	G protein subunit alpha q	25	23	-0.165496	0.317572	0.602276	13	11	-0.141211	0.254926	0.579627
Connect	GPRASP1	XM_005657877.3	100523039	G protein-coupled receptor associated sorting protein 1, transcript variant X11	21	23	-0.519437	0.488152	0.287288	13	11	0.0096124	0.279128	0.972528
Connect	GPRASP1	XM_013990973.2	100523039	G protein-coupled receptor associated sorting protein 1, transcript variant X1	0	1	-14.1538	635921	0.999982	0	0	-0.619423	3.00759e+07	1
Connect	GPRASP1	XM_013990974.2	100523039	G protein-coupled receptor associated sorting protein 1, transcript variant X3	20	22	-0.337753	0.394365	0.39175	11	11	-0.178562	0.32572	0.583549
Connect	GPRASP1	XM_013990975.2	100523039	G protein-coupled receptor associated sorting protein 1, transcript variant X12	25	23	-0.530134	0.233779	0.0233496	13	11	-0.108217	0.229916	0.63787
Connect	GPRASP1	XM_021079925.1	100523039	G protein-coupled receptor associated sorting protein 1, transcript variant X2	1	1	1.1578	2.26247	0.608834	0	0	-0.619423	3.00759e+07	1
Connect	GPRASP1	XM_021079926.1	100523039	G protein-coupled receptor associated sorting protein 1, transcript variant X4	25	23	-0.315014	0.350901	0.36933	13	11	0.0118876	0.235384	0.959722
Connect	GPRASP1	XM_021079927.1	100523039	G protein-coupled receptor associated sorting protein 1, transcript variant X5	23	22	-0.38405	0.269832	0.154652	10	10	-0.0420544	0.507196	0.933919
Connect	GPRASP1	XM_021079928.1	100523039	G protein-coupled receptor associated sorting protein 1, transcript variant X6	25	23	-0.250687	0.31883	0.431708	13	11	0.0280798	0.236055	0.905311
Connect	GPRASP1	XM_021079929.1	100523039	G protein-coupled receptor associated sorting protein 1, transcript variant X7	14	10	0.731004	0.948044	0.440668	5	6	-0.721288	0.997253	0.469511
Connect	GPRASP1	XM_021079930.1	100523039	G protein-coupled receptor associated sorting protein 1, transcript variant X8	20	20	-0.264378	0.424805	0.53371	9	10	-0.045355	0.533917	0.932303
Connect	GPRASP1	XM_021079931.1	100523039	G protein-coupled receptor associated sorting protein 1, transcript variant X9	19	17	-0.0806143	0.578186	0.889113	11	10	-0.232501	0.437881	0.59544
Connect	GPRASP1	XM_021079932.1	100523039	G protein-coupled receptor associated sorting protein 1, transcript variant X10	10	11	0.378874	1.0074	0.70685	5	3	12.4765	1.47518	2.7284e-17
Connect	GRK5	XM_001928584.6	100152937	G protein-coupled receptor kinase 5, transcript variant X1						13	11	-0.160562	0.214975	0.455132
Connect	GRK5	XM_013983798.2	100152937	G protein-coupled receptor kinase 5, transcript variant X2						13	11	0.152591	0.261548	0.559613
Connect	GRK5	XM_021073444.1	100152937	G protein-coupled receptor kinase 5, transcript variant X3						3	5	-0.160075	1.23246	0.89666
Connect	GRK5	XM_021073446.1	100152937	G protein-coupled receptor kinase 5, transcript variant X4						6	7	-0.842212	0.818253	0.303348
Connect	HSPA1L	NM_001123128.1	100144518	heat shock protein family A (Hsp70) member 1 like	20	18	0.368621	0.365517	0.313218	9	6	-0.0513052	0.627411	0.934827
Connect	HSPA1L	XM_021097960.1	100144518	heat shock protein family A (Hsp70) member 1 like, transcript variant X1	25	23	0.162245	0.156868	0.301007	13	11	-0.0107116	0.247778	0.965518
Connect	HSPA1L	XM_021097961.1	100144518	heat shock protein family A (Hsp70) member 1 like, transcript variant X2	19	23	-0.458109	0.342662	0.181251	12	9	-0.00402236	0.382732	0.991615
Connect	HSPA4	XM_005661654.3	100524853	heat shock protein family A (Hsp70) member 4	25	23	-0.181369	0.14827	0.221241	13	11	-0.0411792	0.0989343	0.677244
Connect	HSPG2	XM_021095480.1	100517288	heparan sulfate proteoglycan 2, transcript variant X1	15	10	0.289909	0.584523	0.619911
Connect	HSPG2	XM_021095481.1	100517288	heparan sulfate proteoglycan 2, transcript variant X2	14	11	0.255413	0.534523	0.632769
Connect	HSPG2	XM_021095482.1	100517288	heparan sulfate proteoglycan 2, transcript variant X3	16	11	0.231018	0.528362	0.661942
Connect	HSPG2	XM_021095483.1	100517288	heparan sulfate proteoglycan 2, transcript variant X4	17	17	-1.70226	0.675622	0.0117506
Connect	HSPG2	XM_021095484.1	100517288	heparan sulfate proteoglycan 2, transcript variant X5	16	15	2.61924	0.992341	0.00830399
Connect	HSPG2	XM_021095485.1	100517288	heparan sulfate proteoglycan 2, transcript variant X6	18	16	-0.617921	0.957058	0.518508
Connect	HSPG2	XM_021095486.1	100517288	heparan sulfate proteoglycan 2, transcript variant X7	20	18	-0.17187	0.420457	0.682709
Connect	HSPG2	XM_021095487.1	100517288	heparan sulfate proteoglycan 2, transcript variant X8	11	11	-0.50115	1.13379	0.65848
Connect	HSPG2	XM_021095488.1	100517288	heparan sulfate proteoglycan 2, transcript variant X9	13	6	2.07796	1.19441	0.0819045
Connect	HSPG2	XM_021095489.1	100517288	heparan sulfate proteoglycan 2, transcript variant X10	19	18	-0.538067	0.596917	0.36737
Connect	HSPG2	XM_021095490.1	100517288	heparan sulfate proteoglycan 2, transcript variant X11	20	18	0.231018	0.548849	0.673819
Connect	HSPG2	XM_021095491.1	100517288	heparan sulfate proteoglycan 2, transcript variant X12	24	23	0.0204783	0.549894	0.970293
Connect	HSPG2	XM_021095492.1	100517288	heparan sulfate proteoglycan 2, transcript variant X13	9	10	0.636483	0.68313	0.351484
Connect	HSPG2	XM_021095493.1	100517288	heparan sulfate proteoglycan 2, transcript variant X14	11	13	2.12195	1.02608	0.0386378
Connect	HSPG2	XM_021095494.1	100517288	heparan sulfate proteoglycan 2, transcript variant X15	21	19	0.375704	0.773295	0.627074
Connect	HSPG2	XM_021095495.1	100517288	heparan sulfate proteoglycan 2, transcript variant X16	25	23	-0.222037	0.340904	0.51484
Connect	HSPG2	XM_021095496.1	100517288	heparan sulfate proteoglycan 2, transcript variant X17	25	23	0.186858	0.276342	0.498923
Connect	IDE	XM_001925381.7	100155309	insulin degrading enzyme, transcript variant X1						12	11	-0.0801873	0.538486	0.881623
Connect	IDE	XM_005671285.3	100155309	insulin degrading enzyme, transcript variant X2						12	11	-0.010946	0.405312	0.978455
Connect	IDE	XM_021073999.1	100155309	insulin degrading enzyme, transcript variant X3						13	11	0.0902672	0.262716	0.731153
Connect	IDE	XM_021074000.1	100155309	insulin degrading enzyme, transcript variant X4						12	11	-0.174579	0.381871	0.64755
Connect	IDE	XM_021074001.1	100155309	insulin degrading enzyme, transcript variant X5						13	11	-0.20597	0.226955	0.364122
Connect	IDE	XM_021074002.1	100155309	insulin degrading enzyme, transcript variant X6						13	11	-0.00569981	0.195113	0.976695
Connect	IDE	XM_021074003.1	100155309	insulin degrading enzyme, transcript variant X7						5	8	1.2304	0.849079	0.147308
Connect	IGFBP5	NM_214099.1	397182	insulin like growth factor binding protein 5						13	11	0.0168243	0.27776	0.951701
Connect	MEP1A	XM_001928416.5	100154136	meprin A subunit alpha, transcript variant X1						8	8	0.0526803	0.534344	0.921465
Connect	MEP1A	XM_021098804.1	100154136	meprin A subunit alpha, transcript variant X2						3	1	13.9355	2.05881	1.29941e-11
Connect	MEP1B	XM_003127883.5	100516141	meprin A subunit beta, transcript variant X1	25	23	-0.0393216	0.198639	0.84308	13	11	0.0874257	0.14454	0.545275
Connect	MEP1B	XM_021096216.1	100516141	meprin A subunit beta, transcript variant X2	2	3	-0.384062	247220	0.999999	1	2	-12.4061	1.97708	3.49649e-10
Connect	MGRN1	XM_021086674.1	100049682	mahogunin ring finger 1, transcript variant X1						13	11	-0.341424	0.418761	0.41489
Connect	MGRN1	XM_021086675.1	100049682	mahogunin ring finger 1, transcript variant X2						11	10	-0.197605	0.645888	0.759648
Connect	MGRN1	XM_021086676.1	100049682	mahogunin ring finger 1, transcript variant X3						13	11	-0.117776	0.150862	0.434984
Connect	MGRN1	XM_021086677.1	100049682	mahogunin ring finger 1, transcript variant X4						13	11	-0.0631678	0.0863976	0.464701
Connect	MGRN1	XM_021086678.1	100049682	mahogunin ring finger 1, transcript variant X6						8	7	0.752333	0.737159	0.307452
Connect	MGRN1	XM_021086680.1	100049682	mahogunin ring finger 1, transcript variant X7						8	8	-0.950318	0.643103	0.139486
Connect	MGRN1	XR_002342433.1	100049682	mahogunin ring finger 1, transcript variant X5						13	11	-0.313605	0.178692	0.0792599
Connect	MME	XM_003132501.5	100511536	membrane metalloendopeptidase, transcript variant X1	4	6	-12.4151	12412.7	0.999202
Connect	MME	XM_013982144.2	100511536	membrane metalloendopeptidase, transcript variant X5	23	22	-0.673751	0.291789	0.0209417
Connect	MME	XM_021069692.1	100511536	membrane metalloendopeptidase, transcript variant X2	19	18	-0.659327	0.516682	0.201927
Connect	MME	XM_021069693.1	100511536	membrane metalloendopeptidase, transcript variant X3	7	9	-0.739451	0.944844	0.433852
Connect	MME	XM_021069694.1	100511536	membrane metalloendopeptidase, transcript variant X4	1	4	-13.1319	25868.8	0.999595
Connect	MME	XM_021069695.1	100511536	membrane metalloendopeptidase, transcript variant X6	24	23	-0.690863	0.499819	0.166902
Connect	MME	XM_021069696.1	100511536	membrane metalloendopeptidase, transcript variant X7	24	23	-0.31241	0.499959	0.532056
Connect	MRAP	XM_021070914.1	102160946	melanocortin 2 receptor accessory protein, transcript variant X1						6	4	-0.51112	0.745958	0.493227
Connect	MRAP	XM_021070915.1	102160946	melanocortin 2 receptor accessory protein, transcript variant X2						0	0	-0.619423	3.00759e+07	1
Connect	MRAP	XM_021070916.1	102160946	melanocortin 2 receptor accessory protein, transcript variant X3						2	2	11.9796	1.10532	2.27094e-27
Connect	MRAP2	XM_003353248.3	100515980	melanocortin 2 receptor accessory protein 2, transcript variant X2						13	11	0.294759	0.265858	0.267556
Connect	MRAP2	XM_013992657.2	100515980	melanocortin 2 receptor accessory protein 2, transcript variant X1						8	8	-0.0745193	0.58744	0.899056
Connect	MRAP2	XM_013992658.2	100515980	melanocortin 2 receptor accessory protein 2, transcript variant X3						5	4	0.381068	1.23121	0.756936
Connect	MRAP2	XM_021089575.1	100515980	melanocortin 2 receptor accessory protein 2, transcript variant X4						6	7	-0.151475	0.560726	0.787052
Connect	MRAP2	XM_021089577.1	100515980	melanocortin 2 receptor accessory protein 2, transcript variant X5						13	11	0.0557368	0.256961	0.828281
Connect	MRAP2	XM_021089584.1	100515980	melanocortin 2 receptor accessory protein 2, transcript variant X6						13	10	-0.391484	0.359173	0.275731
Connect	NF2	XM_003483446.4	100520699	neurofibromin 2, transcript variant X1						13	11	-0.0832479	0.0667902	0.212614
Connect	NF2	XM_005670787.3	100520699	neurofibromin 2, transcript variant X2						13	11	-0.102225	0.229223	0.655625
Connect	NF2	XM_013983029.2	100520699	neurofibromin 2, transcript variant X3						13	11	-0.171235	0.232048	0.460558
Connect	NF2	XM_013983030.2	100520699	neurofibromin 2, transcript variant X4						10	5	0.98704	0.516119	0.0558216
Connect	NMRK2	XM_003354004.4	100624588	nicotinamide riboside kinase 2, transcript variant X1						5	3	0.727644	0.752297	0.333429
Connect	NMRK2	XM_005661342.3	100624588	nicotinamide riboside kinase 2, transcript variant X2						5	2	5.56807	77.4811	0.94271
Connect	OGFOD1	NM_001244319.1	100625586	2-oxoglutarate and iron dependent oxygenase domain containing 1						13	11	-0.156223	0.28132	0.578676
Connect	OGFOD1	XM_021093391.1	100625586	2-oxoglutarate and iron dependent oxygenase domain containing 1, transcript variant X1						13	11	-0.0710125	0.0856652	0.407131
Connect	OTUB1	NM_001162403.1	100302092	OTU deubiquitinase, ubiquitin aldehyde binding 1	25	23	0.00352485	0.101094	0.972186
Connect	PAM	XM_021084551.1	100526040	peptidylglycine alpha-amidating monooxygenase, transcript variant X1						13	11	0.0300428	0.0888562	0.735284
Connect	PAM	XM_021084552.1	100526040	peptidylglycine alpha-amidating monooxygenase, transcript variant X2						13	11	0.0112474	0.314087	0.971434
Connect	PAM	XM_021084553.1	100526040	peptidylglycine alpha-amidating monooxygenase, transcript variant X3						11	8	-0.0430706	0.492793	0.930353
Connect	PAM	XM_021084554.1	100526040	peptidylglycine alpha-amidating monooxygenase, transcript variant X4						0	0	-0.619423	3.00759e+07	1
Connect	PAM	XM_021084555.1	100526040	peptidylglycine alpha-amidating monooxygenase, transcript variant X5						0	1	-6.9643	597.049	0.990693
Connect	PAM	XM_021084556.1	100526040	peptidylglycine alpha-amidating monooxygenase, transcript variant X6						13	11	0.601562	0.515332	0.243078
Connect	PAM	XM_021084557.1	100526040	peptidylglycine alpha-amidating monooxygenase, transcript variant X7						9	9	-0.153685	0.605687	0.799698
Connect	PAM	XM_021084558.1	100526040	peptidylglycine alpha-amidating monooxygenase, transcript variant X8						13	11	-0.0682975	0.104486	0.513335
Connect	PAM	XM_021084559.1	100526040	peptidylglycine alpha-amidating monooxygenase, transcript variant X9						13	11	0.0535063	0.258248	0.835862
Connect	PAM	XM_021084560.1	100526040	peptidylglycine alpha-amidating monooxygenase, transcript variant X10						13	11	-0.112865	0.113737	0.321033
Connect	PAM	XM_021084561.1	100526040	peptidylglycine alpha-amidating monooxygenase, transcript variant X11						13	11	-0.0185576	0.114566	0.871321
Connect	PAM	XM_021084562.1	100526040	peptidylglycine alpha-amidating monooxygenase, transcript variant X12						0	0	-0.619423	3.00759e+07	1
Connect	PAM	XM_021084563.1	100526040	peptidylglycine alpha-amidating monooxygenase, transcript variant X13						11	10	-0.610281	0.450514	0.175535
Connect	PAM	XM_021084564.1	100526040	peptidylglycine alpha-amidating monooxygenase, transcript variant X14						11	9	-0.0354718	0.539764	0.947603
Connect	PAM	XM_021084565.1	100526040	peptidylglycine alpha-amidating monooxygenase, transcript variant X15						1	1	-0.0973973	618.604	0.999874
Connect	PAM	XM_021084566.1	100526040	peptidylglycine alpha-amidating monooxygenase, transcript variant X16						13	11	-0.142556	0.0623876	0.0223126
Connect	PAM	XM_021084567.1	100526040	peptidylglycine alpha-amidating monooxygenase, transcript variant X17						13	11	-1.94773	0.748185	0.00923405
Connect	PAM	XM_021084568.1	100526040	peptidylglycine alpha-amidating monooxygenase, transcript variant X18						0	0	-0.619423	3.00759e+07	1
Connect	PAM	XM_021084569.1	100526040	peptidylglycine alpha-amidating monooxygenase, transcript variant X19						13	11	-0.0164306	0.11473	0.886123
Connect	PFN1	NM_001244416.1	100512494	profilin 1	25	23	0.130265	0.0956415	0.173192
Connect	PLCG1	XM_021078388.1	100152497	phospholipase C gamma 1, transcript variant X1	25	23	-0.14495	0.211536	0.493202
Connect	PLCG1	XM_021078389.1	100152497	phospholipase C gamma 1, transcript variant X2	25	23	-0.134183	0.174461	0.441815
Connect	PLCG1	XM_021078390.1	100152497	phospholipase C gamma 1, transcript variant X3	13	18	-0.559296	0.720661	0.437698
Connect	PLCG1	XM_021078391.1	100152497	phospholipase C gamma 1, transcript variant X4	24	23	-0.524517	0.189041	0.00552656
Connect	PLCG1	XM_021078392.1	100152497	phospholipase C gamma 1, transcript variant X5	19	18	-0.013121	0.466357	0.977554
Connect	PLCG1	XM_021078393.1	100152497	phospholipase C gamma 1, transcript variant X6	24	22	-0.184323	0.234789	0.432419
Connect	PLCG1	XM_021078394.1	100152497	phospholipase C gamma 1, transcript variant X7	25	23	-0.488028	0.154625	0.00159839
Connect	PLG	NM_001044590.2	733660	plasminogen						9	4	0.636483	0.547723	0.245214
Connect	PLS1	XM_021069572.1	110256310	plastin 1, transcript variant X1						11	11	0.00890221	0.379874	0.981304
Connect	PLS1	XM_021069573.1	110256310	plastin 1, transcript variant X2						1	1	-0.233742	137261	0.999999
Connect	PLS1	XM_021069574.1	110256310	plastin 1, transcript variant X3						0	0	-0.619423	3.00759e+07	1
Connect	PLS1	XM_021069576.1	110256310	plastin 1, transcript variant X4						2	3	-12.9172	25635	0.999598
Connect	PLS1	XM_021069577.1	110256310	plastin 1, transcript variant X5						12	11	0.214206	0.53372	0.688166
Connect	PRKCA	XM_021066740.1	397184	protein kinase C alpha						13	11	-0.078301	0.129035	0.54397
Connect	PSMD2	NM_001243477.1	100627568	proteasome 26S subunit, non-ATPase 2	25	23	-0.0504623	0.151124	0.738444	13	11	0.00665994	0.101668	0.947771
Connect	PTMA	NM_001160086.2	100294684	prothymosin, alpha	13	16	-1.49788	0.828468	0.0706044	8	5	0.107585	0.75751	0.887061
Connect	PTMA	XM_021074573.1	100294684	prothymosin, alpha, transcript variant X1	25	23	0.0400518	0.0939456	0.669868	13	11	-0.0972147	0.0505754	0.0545838
Connect	RAMP1	NM_214199.1	397401	receptor activity modifying protein 1	25	23	0.139573	0.151196	0.355942	13	11	0.0563834	0.114263	0.621692
Connect	RAMP2	NM_214082.1	397155	receptor activity modifying protein 2	25	23	0.210186	0.107398	0.0503389	13	11	-0.043463	0.110714	0.694637
Connect	RAMP3	NM_214089.1	397163	receptor activity modifying protein 3	10	14	0.0344964	0.593429	0.953645
Connect	RAMP3	XM_021078510.1	397163	receptor activity modifying protein 3, transcript variant X1	25	23	0.0904628	0.204456	0.658159
Connect	RAMP3	XM_021078511.1	397163	receptor activity modifying protein 3, transcript variant X2	25	23	-0.163073	0.18413	0.375811
Connect	RAMP3	XM_021078512.1	397163	receptor activity modifying protein 3, transcript variant X3	9	14	-1.06184	0.964648	0.271004
Connect	RGS12	XM_021100805.1	100620283	regulator of G protein signaling 12	25	23	-0.095857	0.102155	0.348063
Connect	RIC8A	XM_003124225.4	100517519	RIC8 guanine nucleotide exchange factor A, transcript variant X2						13	11	0.00367571	0.0832174	0.964769
Connect	RIC8A	XM_013992102.2	100517519	RIC8 guanine nucleotide exchange factor A, transcript variant X1						13	11	-0.400925	0.167323	0.0165698
Connect	RXFP3	XM_005672411.3	100512567	relaxin/insulin like family peptide receptor 3						13	11	-0.233123	0.229587	0.309915
Connect	SELRC1	NM_001243594.1	100627075	Sel1 repeat containing 1						13	11	-0.0943701	0.0697165	0.175855
Connect	SLA-2	NM_001113702.1	100135031	MHC class I antigen 2	25	23	-0.395722	0.30455	0.193819	13	11	-0.748632	0.359339	0.0372188
Connect	SLA-2	XM_021097872.1	100135031	MHC class I antigen 2, transcript variant X2	25	21	-0.394094	0.353698	0.26519	12	10	-0.586818	0.531957	0.26997
Connect	SLA-2	XM_021097874.1	100135031	MHC class I antigen 2, transcript variant X4	0	0	-0.619423	3.00759e+07	1	0	0	-0.619423	3.00759e+07	1
Connect	SLA-2	XM_021097875.1	100135031	MHC class I antigen 2, transcript variant X5	15	14	-1.51901	1.1071	0.170044	8	6	-1.82472	1.10709	0.0993087
Connect	SLA-2	XM_021097876.1	100135031	MHC class I antigen 2, transcript variant X6	0	0	-0.619423	3.00759e+07	1	0	0	-0.619423	3.00759e+07	1
Connect	SLA-2	XM_021097877.1	100135031	MHC class I antigen 2, transcript variant X8	21	17	-0.191074	0.60202	0.75095	12	9	-0.52042	0.591299	0.378789
Connect	SLA-2	XR_002345544.1	100135031	MHC class I antigen 2, transcript variant X1	0	0	-0.619423	3.00759e+07	1	0	0	-0.619423	3.00759e+07	1
Connect	SLA-2	XR_002345545.1	100135031	MHC class I antigen 2, transcript variant X3	25	23	-0.228584	0.222059	0.3033	13	11	-0.399235	0.252026	0.11317
Connect	SLA-2	XR_002345546.1	100135031	MHC class I antigen 2, transcript variant X7	13	14	2.5956	1.10199	0.0185044	9	6	-0.30905	1.05916	0.770448
Connect	SLA-DQA1	NM_001114062.2	100153387	MHC class II histocompatibility antigen SLA-DQA	24	21	-1.85454	0.552959	0.000796938
Connect	SLA-DQA1	NM_001130224.1	100153387	MHC class II histocompatibility antigen SLA-DQA	22	22	-0.890649	0.5156	0.0840951
Connect	SLA-DQA1	XM_005665844.3	100153387	MHC class II histocompatibility antigen SLA-DQA, transcript variant X1	22	20	-1.00347	0.471861	0.0334515
Connect	SPARC	NM_001031794.1	595124	secreted protein acidic and cysteine rich	25	23	-0.00615537	0.157923	0.968909
Connect	SQSTM1	XM_003123639.4	100518718	sequestosome 1, transcript variant X1						13	11	-0.0783193	0.0603268	0.194201
Connect	SQSTM1	XM_005654936.2	100518718	sequestosome 1, transcript variant X2						13	11	-0.427495	0.198758	0.0314897
Connect	SRPK2	XM_021102577.1	100627848	SRSF protein kinase 2, transcript variant X1	16	21	-0.593219	0.649022	0.360707	9	8	0.00847188	0.757141	0.991072
Connect	SRPK2	XM_021102578.1	100627848	SRSF protein kinase 2, transcript variant X2	2	0	14.252	0		0	0	-0.619423	3.00759e+07	1
Connect	SRPK2	XM_021102579.1	100627848	SRSF protein kinase 2, transcript variant X3	13	17	-0.803385	0.97884	0.411788	8	9	-0.317802	0.746008	0.670106
Connect	SRPK2	XM_021102580.1	100627848	SRSF protein kinase 2, transcript variant X4	13	13	0.0494229	0.832555	0.952663	5	3	-0.0661884	1.18431	0.955431
Connect	SRPK2	XM_021102581.1	100627848	SRSF protein kinase 2, transcript variant X5	18	17	-2.33035	0.789628	0.00316544	12	11	-0.745666	0.832655	0.370505
Connect	SRPK2	XM_021102582.1	100627848	SRSF protein kinase 2, transcript variant X6	12	4	-1.03461	1.21048	0.39271	2	3	0.38107	1.12939	0.735806
Connect	SRPK2	XM_021102583.1	100627848	SRSF protein kinase 2, transcript variant X7	16	13	-0.12454	0.85301	0.88392	8	10	0.790534	0.697305	0.256921
Connect	SRPK2	XM_021102584.1	100627848	SRSF protein kinase 2, transcript variant X8	21	20	0.303995	0.440612	0.490233	12	10	0.0816319	0.270551	0.762862
Connect	SRPK2	XM_021102585.1	100627848	SRSF protein kinase 2, transcript variant X9	11	3	25.3382	14726.3	0.998627	0	0	-0.619423	3.00759e+07	1
Connect	SRPK2	XM_021102586.1	100627848	SRSF protein kinase 2, transcript variant X10	24	23	-0.135015	0.230373	0.557827	13	10	0.161405	0.241986	0.50477
Connect	SRPK2	XM_021102587.1	100627848	SRSF protein kinase 2, transcript variant X11	23	22	-0.134736	0.455471	0.767369	12	11	-0.262564	0.499839	0.599376
Connect	SRPK2	XM_021102588.1	100627848	SRSF protein kinase 2, transcript variant X12	24	23	-0.405447	0.378359	0.283902	13	11	-0.0491239	0.129199	0.703784
Connect	SRPK2	XM_021102589.1	100627848	SRSF protein kinase 2, transcript variant X13	24	23	-0.24497	0.277866	0.377986	13	11	0.0550898	0.220029	0.802297
Connect	SRPK2	XM_021102590.1	100627848	SRSF protein kinase 2, transcript variant X14	23	23	-0.914434	0.490834	0.0624594	13	11	-0.0023294	0.435152	0.995729
Connect	SRPK2	XM_021102591.1	100627848	SRSF protein kinase 2, transcript variant X15	21	13	-0.314998	0.896828	0.725411	9	6	0.531597	0.926924	0.566301
Connect	SRPK2	XM_021102592.1	100627848	SRSF protein kinase 2, transcript variant X16	25	23	-0.19492	0.123107	0.113346	13	11	-0.123911	0.0973285	0.202975
Connect	TCP1	NM_001243427.1	100153485	t-complex 1	25	23	-0.105226	0.105839	0.320122
Connect	TGM2	XM_003359989.5	100154530	transglutaminase 2	25	23	-0.12627	0.139479	0.36531	13	11	0.0114896	0.143511	0.936189
Connect	TP63	XM_013982288.2	100625258	tumor protein p63, transcript variant X9	22	23	-0.0696897	0.349417	0.841914	6	6	0.564932	0.607012	0.35202
Connect	TP63	XM_021070041.1	100625258	tumor protein p63, transcript variant X1	1	0	7.41522	1998.97	0.99704	0	0	-0.619423	3.00759e+07	1
Connect	TP63	XM_021070042.1	100625258	tumor protein p63, transcript variant X2	1	0	7.41522	1998.97	0.99704	0	0	-0.619423	3.00759e+07	1
Connect	TP63	XM_021070043.1	100625258	tumor protein p63, transcript variant X3	6	3	13.2116	1.57322	4.54909e-17	0	0	-0.619423	3.00759e+07	1
Connect	TP63	XM_021070044.1	100625258	tumor protein p63, transcript variant X4	3	1	13.5258	417599	0.999974	0	0	-0.619423	3.00759e+07	1
Connect	TP63	XM_021070045.1	100625258	tumor protein p63, transcript variant X5	1	2	14.7796	641000	0.999982	0	0	-0.619423	3.00759e+07	1
Connect	TP63	XM_021070046.1	100625258	tumor protein p63, transcript variant X6	19	20	-0.159227	0.488106	0.744263	6	8	-0.573701	0.436209	0.188443
Connect	TP63	XM_021070047.1	100625258	tumor protein p63, transcript variant X7	2	1	-0.832218	1.4936	0.577397	1	0	8.84526	8414	0.999161
Connect	TP63	XM_021070048.1	100625258	tumor protein p63, transcript variant X8	7	3	14.4239	1.19314	1.20746e-33	1	0	6.63727	810.76	0.993468
Connect	TUBB1	NM_001113696.1	100134983	tubulin beta 1 class VI						13	11	-0.0811885	0.150485	0.589534
Connect	UBQLN1	XM_021064658.1	100622592	ubiquilin 1, transcript variant X1	25	23	-0.308693	0.188181	0.100921
Connect	UBQLN1	XM_021064659.1	100622592	ubiquilin 1, transcript variant X2	25	23	-0.243867	0.0832512	0.00339736
Connect	UBQLN4	XM_003125701.5	100519020	ubiquilin 4	25	23	0.00143185	0.10617	0.98924
Connect	VTN	NM_214104.1	397192	vitronectin						13	11	-0.112713	0.146352	0.441211
Connect	WASL	XM_003134725.5	100525017	Wiskott-Aldrich syndrome like, transcript variant X2						13	11	0.0166233	0.210724	0.937123
Connect	WASL	XM_021079051.1	100525017	Wiskott-Aldrich syndrome like, transcript variant X1						13	11	-0.444279	0.357206	0.213587
